# Supplementary material for: Immunological history governs human stem cell memory CD4 heterogeneity via the Wnt signaling pathway
Source: Nat Commun. 2020 Feb 10;11:821. doi: 10.1038/s41467-020-14442-6 (PMC7010798; doi:10.1038/s41467-020-14442-6)
Supplement: Supplementary file 5 — Supplementary Data 1 [file 41467_2020_14442_MOESM5_ESM.xlsx]

## Sheet: Supplementary Data1 file
	Cluster 0 (Young)	#	Maps	Total	pValue	Min FDR	Network Objects from Active Data
		1	Development_EGFR signaling via PIP3	23	1.0729e-05	0.00855539	ErbB2, c-Cbl, PTEN, IRS-2, AKT(PKB), MKK7 (MAP2K7), PDK (PDPK1), MEK4(MAP2K4)
		2	NRF2 regulation of oxidative stress response	54	1.30816e-05	0.00855539	CBP, GCL reg, SMRT, BRG1, ENC1, AKT(PKB), GCL cat, GSTM3, MafF, PDK (PDPK1), NQO1, MEK4(MAP2K4)
		3	Transport_Clathrin-coated vesicle cycle	71	5.17128e-05	0.0192471	Syntaxin 8, Rab-4, Syntaxin 7, Rabenosyn-5, Myosin VI, Epsin 1, Myosin I, Rabaptin-5, Rab11-FIP1, PIP5KIII, Dynamin-2, Actin, VAMP2
		4	Development_WNT signaling pathway. Part 2	53	5.88598e-05	0.0192471	CBP, PPAR-beta(delta), PYGO1, Tcf(Lef), WNT, TCF7L2 (TCF4), BRG1, ENC1, ITF2, RUVBL2, RUVBL1
		5	Transcription_Epigenetic regulation of gene expression	57	0.000118388	0.0309704	CBP, SETDB1, Histone H2B, DNMT1, HDAC4, DNMT3A, HDAC6, DOT1, JMJD3, Histone H2A, SET7
		6	Cell cycle_Role of Nek in cell cycle regulation	32	0.000153187	0.0329468	NEK9, Tubulin gamma, Tubulin alpha, Insulin receptor, MAD2a, HEC, PDK (PDPK1), Nek8
		7	The role of PTEN and PI3K signaling in melanoma	50	0.000176321	0.0329468	Aif, PTEN, Apaf-1, XIAP, AKT3, FAK1, AKT2, AKT(PKB), PDK (PDPK1), Fibronectin
		8	Epithelial cell anoikis in COPD	51	0.000209485	0.0342508	Talin, IRS-2, Vinculin, FAK1, Alpha-parvin, BPAG1, AKT(PKB), MKK7 (MAP2K7), PDK (PDPK1), MEK4(MAP2K4)
		9	Apoptosis and survival_TNF-alpha-induced Caspase-8 signaling	43	0.000258147	0.0365428	ErbB2, c-Cbl, Apaf-1, PP2A structural, PP2A regulatory, AKT2, AKT(PKB), TNF-R1, ADAM17
		10	CHDI_Correlations from Replication data_Cytoskeleton and adhesion module	64	0.000345276	0.0365428	Talin, ROCK, MHC class II, c-Cbl, Vinculin, FAK1, AKT(PKB), Fibronectin, Ephrin-B receptors, Intersectin, VAV-1
		Enrichment by Pathway Maps
	Cluster 1 (Young)	#	Maps	Total	pValue	Min FDR	Network Objects from Active Data
		1	Signal transduction_JNK pathway	47	8.5239e-06	0.00710893	JNK(MAPK8-10), p53, ZPK(MAP3K12), LZK(MAP3K13), MLK3(MAP3K11), JNK1(MAPK8)
		2	Resistance of melanoma cells to Apo-2L(TNFSF10)-induced apoptosis	39	4.88674e-05	0.0203777	PI3K cat class IA, B-Raf, p53, c-FLIP(Short), c-FLIP(Long)
		3	Oxidative stress_Role of ASK1 under oxidative stress	55	0.000258567	0.0590447	JNK(MAPK8-10), JNK2(MAPK9), MAPK8/9, PP2A catalytic, JNK1(MAPK8)
		4	Development_Inhibition of angiogenesis by PEDF	31	0.000283188	0.0590447	JNK2(MAPK9), p53, c-FLIP(Short), JNK1(MAPK8)
		5	Development_The role of GDNF ligand family/ RET receptor in cell survival, growth and proliferation	92	0.000386852	0.0645269	PI3K cat class IA, JNK2(MAPK9), B-Raf, c-FLIP, ROCK, JNK1(MAPK8)
		6	Immune response_CD40 signaling	65	0.000565186	0.0748297	PI3K cat class IA, JNK2(MAPK9), p53, c-FLIP(Long), JNK1(MAPK8)
		7	G-protein signaling_G-Protein alpha-12 signaling pathway	38	0.000628067	0.0748297	PI3K cat class IA, PLC-epsilon, JNK(MAPK8-10), ROCK
		8	Development_Neurotrophin family signaling	41	0.000841213	0.0832754	PI3K cat class IA, JNK(MAPK8-10), B-Raf, p53
		9	Ethanol/Acetaldehyde-dependent stimulation of MMP-9 expression in HCC	19	0.000944924	0.0832754	JNK(MAPK8-10), JNK2(MAPK9), JNK1(MAPK8)
		10	Immune response_B cell antigen receptor (BCR) pathway	110	0.000998506	0.0832754	Bcl-10, B-Raf, PP2A catalytic, PI3K cat class IA (p110-delta), WASP, DAPP1
		Enrichment by Pathway Maps
	Cluster 2 (Young)	#	Maps	Total	pValue	Min FDR	Network Objects from Active Data
		1	Regulation of proinflammatory cytokine production by Th2 cells in asthma	43	0.000744772	0.143741	IRAK4, Importin (karyopherin)-alpha, TRAF6
		2	Cell cycle_Role of 14-3-3 proteins in cell cycle regulation	22	0.00372191	0.198253	HUS1, Chk1
		3	Immune response_IL-5 signaling via PI3K, MAPK and NF-kB	76	0.00385381	0.198253	HVCN1, TRAF6, Pin1
		4	IL-1 beta-dependent CFTR expression	31	0.00731572	0.198253	IRAK4, TRAF6
		5	Interleukins-induced inflammatory signaling in normal and asthmatic airway epithelium	31	0.00731572	0.198253	IRAK4, TRAF6
		6	Activation of ACTH production in pituitary gland in major depressive disorder	32	0.00778283	0.198253	IRAK4, TRAF6
		7	Immune response_HMGB1/TLR signaling pathway	36	0.00978151	0.198253	IRAK4, TRAF6
		8	Immune response_IL-6-induced acute-phase response in hepatocytes	36	0.00978151	0.198253	SAA1, SAA2
		9	CTP/UTP metabolism	107	0.0099456	0.198253	AK3, PD-ECGF (TdRPase), POLR2B
		10	Immune response_MIF in innate immunity response	40	0.0119833	0.198253	IRAK4, TRAF6
		Enrichment by Pathway Maps
	Cluster 0 (Old)	#	Maps	Total	pValue	Min FDR	Network Objects from Active Data
		1	Chemotaxis_Lysophosphatidic acid signaling via GPCRs	129	1.63252e-06	0.00115522	E-cadherin, ROCK, PRKD1, PI3K reg class IA (p85), PAK, LPAR3, Vinculin, PLEKHG2, Tcf(Lef), LARG, ROCK1, ERK1/2, PRK1, MEK1/2, EGR1, G-protein beta/gamma, TAZ, JNK(MAPK8-10), MSK1, LIMK, ADAM17, p38 MAPK, Cofilin, MEK4(MAP2K4)
		2	IGF-1 signaling in multiple myeloma	50	1.6914e-06	0.00115522	I-kB, Shc, PRKD1, Survivin, PI3K reg class IA, PTEN, IRS-2, XIAP, ERK1/2, GSK3 alpha/beta, MEK1/2, c-FLIP(Long), Fibronectin, ERK1 (MAPK3)
		3	Stem cells_Role of growth factors in the maintenance of embryonic stem cell pluripotency	53	3.62729e-06	0.00165163	ROCK, PI3K reg class IA (p85), ErbB2, PI3K reg class IA, Oct-3/4, Neuregulin 1, SHP-2, ROCK1, ERK1/2, MEK2(MAP2K2), ActRIIB, SMAD2, NANOG, FGFR1
		4	Development_Negative regulation of STK3/4 (Hippo) pathway and positive regulation of YAP/TAZ function	62	5.38479e-06	0.0018389	MOBKL1A, LPAR3, FRMD4A, WTIP, LIMD1, ASPP1, LARG, ERK1/2, TAZ, JNK(MAPK8-10), RASSF6, RhoGAP5, ERK1 (MAPK3), Nek8, NEDD4
		5	Down-regulation of mast cell functions through ITIM-containing inhibitory receptors in asthma	37	1.1729e-05	0.00240838	Syk, E-cadherin, Shc, Fc epsilon RI gamma, LAIR1, Lyn, SHP-2, ERK1/2, CD200 (OX-2), PIRB, c-Kit
		6	Immune response_Oncostatin M signaling via MAPK	37	1.1729e-05	0.00240838	Shc, LDLR, SHP-2, ERK1/2, MEK2(MAP2K2), EGR1, JNK(MAPK8-10), OSMR, p38 MAPK, ERK1 (MAPK3), MEK4(MAP2K4)
		7	Signal transduction_PTMs in BAFF-induced signaling	51	1.23416e-05	0.00240838	Tuberin, PI3K reg class IA (p85), BAFF-R, ERK1/2, GSK3 alpha/beta, MEK1/2, JNK2(MAPK9), NARF, HIST3H2BB, MKK7 (MAP2K7), p38 MAPK, ERK1 (MAPK3), MEK4(MAP2K4)
		8	Cytoskeleton remodeling_Role of Activin A in cytoskeleton remodeling	20	1.62055e-05	0.00255243	FTase-alpha, ROCK1, ActRIIB, ACTA2, SMAD2, MKK7 (MAP2K7), Fibronectin, MEK4(MAP2K4)
		9	Gamma-secretase proteolytic targets	76	1.7781e-05	0.00255243	NOTCH4 (ICD4), E-cadherin, NOTCH3 (3ICD), E-cadherin (CTF2), alphaAPPs, NOTCH4, APP-C99, APP-C83 (CTF), Amyloid beta 40, E-cadherin (CTF1), APP, ADAM10, ADAM17, APP-C59 (AICD), NOTCH3, Amyloid beta 42
		10	Development_S1P2 and S1P3 receptors in cell proliferation and differentiation	26	1.87794e-05	0.00255243	ROCK2, MYH11, ERK1/2, MEK2(MAP2K2), ACTA2, G-protein beta/gamma, LIMK1, Actin, Cofilin
		Enrichment by Pathway Maps
	Cluster 1 (Old)	#	Maps	Total	pValue	Min FDR	Network Objects from Active Data
		1	DNA damage_Role of SUMO in p53 regulation	17	3.18695e-05	0.0223405	SUMO-1, Chk2, PIAS2, PML
		2	Folic acid metabolism	64	0.000731209	0.234334	ALDH1L2, FTDH, MTHFD2L, C1TC, SHMT1
		3	Transcription_Role of heterochromatin protein 1 (HP1) family in transcriptional silencing	40	0.00100286	0.234334	SUMO-1, DNMT3A, HDAC9, CtBP
		4	Signal transduction_JNK pathway	47	0.00184273	0.315376	CRK, JNK(MAPK8-10), TNF-R1, JNK1(MAPK8)
		5	A proinflammatory phenotype of senescent alveolar epithelial cells in COPD	25	0.00263302	0.315376	TNF-R1, FOXO3A, NIK(MAP3K14)
		6	Oxidative stress_Role of ASK1 under oxidative stress	55	0.00328946	0.315376	JNK(MAPK8-10), MAPK8/9, USP9X, JNK1(MAPK8)
		7	Ca(2+)-dependent NF-AT signaling in cardiac hypertrophy	57	0.00374505	0.315376	G-protein alpha-11, Calcineurin A (catalytic), Alpha-1A adrenergic receptor, G-protein alpha-q/11
		8	Cytoskeleton remodeling_FAK signaling	57	0.00374505	0.315376	CRK, G-protein alpha-q/11, FAK1, JNK1(MAPK8)
		9	Proteolysis_Putative SUMO-1 pathway	29	0.00404905	0.315376	SUMO-1, PIAS2, PML
		10	Signal transduction_PTMs in BAFF-induced non-canonical NF-kB signaling	32	0.00536389	0.322398	SUMO-1, NEDD8, NIK(MAP3K14)
		Enrichment by Pathway Maps
	Cluster 2 (Old)	#	Maps	Total	pValue	Min FDR	Network Objects from Active Data
		1	Immune response_TNF-R2 signaling pathways	45	2.4581e-05	0.00945211	NF-kB, AKT(PKB), NF-kB2 (p100), NF-kB2 (p52)
		2	Development_Leptin signaling via PI3K-dependent pathway	47	2.92635e-05	0.00945211	AKT(PKB), AKT2, Leptin receptor, AMPK gamma subunit
		3	IGF family signaling in colorectal cancer	60	7.71687e-05	0.016617	NF-kB, AKT(PKB), MAT2A, GIPC
		4	Immune response_OX40L/ OX40 signaling pathway	69	0.000133435	0.0215497	NF-kB, AKT(PKB), NF-kB2 (p100), NF-kB2 (p52)
		5	Immune response_IL-1 signaling pathway	82	0.000260409	0.0265895	NF-kB, AKT(PKB), NF-kB2 (p100), NF-kB2 (p52)
		6	NF-kB pathway in multiple myeloma	35	0.000312187	0.0265895	NF-kB, NF-kB2 (p100), NF-kB2 (p52)
		7	Immune response_Regulation of T cell function by CTLA-4	36	0.000339662	0.0265895	NF-kB, AKT(PKB), PP2A catalytic
		8	Immune response_IFN-alpha/beta signaling via PI3K and NF-kB pathways	94	0.000439177	0.0265895	NF-kB, AKT(PKB), NF-kB2 (p100), NF-kB2 (p52)
		9	Pro-tumoral TNF-alpha signaling in melanoma	41	0.000500408	0.0265895	NF-kB, AKT(PKB), AKT2
		10	Apoptosis and survival_Anti-apoptotic TNFs/NF-kB/Bcl-2 pathway	42	0.000537469	0.0265895	NF-kB, NF-kB2 (p100), NF-kB2 (p52)
