# Supplementary material for: Immunological history governs human stem cell memory CD4 heterogeneity via the Wnt signaling pathway
Source: Nat Commun. 2020 Feb 10;11:821. doi: 10.1038/s41467-020-14442-6 (PMC7010798; doi:10.1038/s41467-020-14442-6)
Supplement: Supplementary file 6 — Source Data [file 41467_2020_14442_MOESM6_ESM.xlsx]

## Sheet: Supplementary Data Fig2A
Figure 2: (A) Depletion of human T SCM CD4 cells during aging.
	Old Tscm % CD4	Old Tnaive % CD4	Young Tscm % CD4	Young Tnaive % CD4
1: 7th May to 11th May_1474	11.7408	24.6084
2: 7th May to 11th May_1476	6.4474	30.6066
6: 14th May to 18th May_1481	11.3687	37.0088
7: 14th May to 18th May_1482	12.9766	44.9546
8: 14th May to 18th May_1484	8.35791	24.0371
9: 21st May to 25th May_1486	7.62019	23.3562
11: 21st May to 25th May_1488	10.5788	30.5837
12: 21st May to 25th May_1489	6.58944	23.3626
13: 21st May to 25th May_1490	9.31457	31.5388
14: 21st May to 25th May_1491	9.52968	35.2106
16: 21st May to 25th May_1493	11.6698	39.2902
17: 21st May to 25th May_1494	11.6487	44.6254
20: 30 April to 4th May_1472	13.3991	46.9571
21: 30 April to 4th May_1473	6.58448	38.2079
1: SLAS_1683	4.92798	50.6925
2: SLAS_1682	0.723848	8.78795
3: SLAS_1681	0.451388	12.7086
4: SLAS_6188	0.233604	3.8864
5: SLAS_6187	0.261822	5.17018
6: SLAS_1680	1.35147	11.1621
7: SLAS_1679	3.78836	39.9066
8: SLAS_1678	5.43803	51.5644
9: SLAS_1677	0.384493	4.51351
10: SLAS_1676	0.694037	10.8926
11: SLAS_5887	2.11404	19.0264
12: SLAS_1675	0.960442	11.677
13: SLAS_1674	1.76685	10.3348
14: SLAS_1666	0.747648	4.91635
15: SLAS_1665	0.90117	9.70083
16: SLAS_1673	2.17676	17.9784
17: SLAS_1672	1.73863	42.9563
18: SLAS_1671	0.931999	13.041
19: SLAS_1670	1.52234	14.989
20: SLAS_1669	2.31229	14.5657
21: SLAS_1645	2.06654	16.3847
22: SLAS_1668	0.112438	6.20433
23: SLAS_1667	0.172012	9.43759
24: SLAS_1664	0.603161	14.4008
25: SLAS_6184	1.56289	28.0935
26: SLAS_1663	1.22679	22.734
27: SLAS_1662	1.98323	32.2104
1: SLAS 23 apr to 27 apr_1463	5.66627	25.813
2: SLAS 23 apr to 27 apr_1464	5.08075	35.8931
3: SLAS 23 apr to 27 apr_1465	0.366063	2.87344
4: SLAS 23 apr to 27 apr_1466	3.60853	21.2779
5: SLAS 23 apr to 27 apr_1467	0.950702	8.7901
6: SLAS 27th Mar 2012 to 30th Mar 2012_1440	5.34876	27.2656
7: SLAS 27th Mar 2012 to 30th Mar 2012_1441	2.13048	20.062
8: SLAS 27th Mar 2012 to 30th Mar 2012_1442	3.96225	18.5506
9: SLAS 23 apr to 27 apr_1462	5.38756	14.4927
10: 7th May to 11th May_1474	4.22909	14.4837
11: 7th May to 11th May_1476	0.224222	3.46972
12: 7th May to 11th May_1478	0.700415	12.6663
13: 7th May to 11th May_1479	0.516061	16.9184
14: 7th May to 11th May_1480	1.60099	13.3615
15: 14th May to 18th May_1481	0.0342131	16.3357
16: 14th May to 18th May_1482	0.0364514	8.24795
17: 14th May to 18th May_1484	0.015536	0.898344
18: 21st May to 25th May_1486	0.00508007	2.65464
19: 21st May to 25th May_1487	0	4.9875
20: 21st May to 25th May_1488	2.14943	27.6211
21: 21st May to 25th May_1489	2.4059	27.0781
22: 21st May to 25th May_1490	2.61952	22.8127
23: 21st May to 25th May_1491	0.0366304	29.9883
24: 21st May to 25th May_1492	1.33549	18.1039
25: 21st May to 25th May_1493	0.292687	24.5113
26: 21st May to 25th May_1494	0.236622	31.2291
27: 30 April to 4th May_1469	6.92738	20.8934
28: 30 April to 4th May_1471	4.18651	20.1537
29: 30 April to 4th May_1472	0.20931	4.99741
30: 30 April to 4th May_1473	0.103004	5.851
SLAS Aug 2013_1960 start of replacing gd PE with CD34 PE	10.9768	42.7269
SLAS Aug 2013_1961	6.0224	51.3176
SLAS Aug 2013_1962	6.33814	19.6511
SLAS Aug 2013_1963	4.81402	75.1154
SLAS Aug 2013_1964	6.34889	23.658
SLAS Aug 2013_1965	6.36801	35.3879
SLAS Aug 2013_1966	12.047	23.9726
SLAS Aug 2013_1968	4.28341	23.817
SLAS Aug 2013_1969	5.29355	19.2719
SLAS Aug 2013_1970	8.0765	25.3523
SLAS Aug 2013_1971	4.81059	41.9385
SLAS Aug 2013_1972	2.19021	24.0162
SLAS Aug 2013_1984	0.0384064	0.91392
SLAS Aug 2013_6247	4.81948	6.08583
SLAS Aug 2013_6264	3.76851	40.2439
SLAS Aug 2013_6267	7.474	30.6983
SLAS Aug 2013_6279	6.23742	42.7941
SLAS Aug 2013_6280	3.2516	23.8736
SLAS Aug 2013_6287	9.27507	42.4701
SLAS Aug 2013_6288	5.0201	31.3469
SLAS Aug 2013_6289	3.3115	25.7628
SLAS Aug 2013_6290	8.93441	22.5594
SLAS Aug 2013_6291	6.70752	56.9482
SLAS Aug 2013_6292	2.1983	11.6262
SLAS Aug 2013_6293	3.01504	9.40637
SLAS Aug 2013_6295	5.71511	18.7939
SLAS Aug 2013_6297	3.50238	26.6531
SLAS Aug 2013_6300	4.15218	20.597
SLAS Aug 2013_6301	3.35808	24.2352
SLAS Aug 2013_6302	6.35432	37.5755
SLAS Nov 2013_6299	2.65351	58.6931
SLAS Nov 2013_6346	1.96878	22.384
SLAS Nov 2013_6347	2.35018	36.3795
SLAS Oct 2013_2008	1.23222	16.5294
SLAS Oct 2013_2011	4.89375	22.6091
SLAS Oct 2013_2012	0.0709862	1.2368
SLAS Oct 2013_2013	2.56653	45.1729
SLAS Oct 2013_2014	2.18132	56.7503
SLAS Oct 2013_2015	2.53258	8.74891
SLAS Oct 2013_2016	2.13336	34.8075
SLAS Oct 2013_2017	1.67685	19.7481
SLAS Oct 2013_2018	1.77705	27.385
SLAS Oct 2013_2019	1.67432	18.333
SLAS Oct 2013_2020	2.73757	33.6903
SLAS Oct 2013_2021	1.71908	26.2952
SLAS Oct 2013_2022	4.00764	16.4682
SLAS Oct 2013_2023	2.21979	30.0735
SLAS Oct 2013_2025	1.88392	38.2362
SLAS Oct 2013_2026	2.58747	49.2954
SLAS Oct 2013_6328	2.52565	33.3747
SLAS Oct 2013_6334	6.51168	39.0701
SLAS Oct 2013_6335	5.02981	15.5405
SLAS Oct 2013_6336	1.8559	18.6419
SLAS Oct 2013_6337	3.05285	49.9363
SLAS Oct 2013_6338	4.52773	60.9222
SLAS Oct 2013_6339	2.09778	40.5777
SLAS Oct 2013_6340	2.17093	38.0321
SLAS Oct 2013_6343	1.80485	31.1444
SLAS Oct 2013_6344	0.709604	29.6688
SLAS Oct 2013_6345	0.330463	15.5014
SLAS Sep 2013_1990	4.81351	25.3446
SLAS Sep 2013_1991	6.58215	39.2436
SLAS Sep 2013_1992	3.7698	13.6976
SLAS Sep 2013_1993	2.80515	33.6377
SLAS Sep 2013_1994	2.37288	10.6995
SLAS Sep 2013_1995	4.01921	42.6655
SLAS Sep 2013_1996	4.26254	22.5264
SLAS Sep 2013_1997	2.33117	16.8752
SLAS Sep 2013_1998	4.83553	29.463
SLAS Sep 2013_1999	4.265	22.7176
SLAS Sep 2013_2000	2.87154	9.7524
SLAS Sep 2013_2001	5.69057	24.7993
SLAS Sep 2013_2002	5.45643	31.6739
SLAS Sep 2013_2003	4.50629	23.3215
SLAS Sep 2013_2004	4.5864	10.9872
SLAS Sep 2013_2005	3.12891	19.1401
SLAS Sep 2013_2006	5.59574	25.8623
SLAS Sep 2013_2007	5.67464	25.1305
SLAS Sep 2013_2009	3.76402	19.8811
SLAS Sep 2013_2010	6.02734	30.3404
SLAS Sep 2013_6283	1.03407	8.74657
SLAS Sep 2013_6296	6.45754	24.1821
SLAS Sep 2013_6315	2.26792	15.4257
SLAS Sep 2013_6316	7.76381	33.1473
SLAS Sep 2013_6317	10.1259	13.8924
SLAS Sep 2013_6319	4.23387	52.8155
SLAS Sep 2013_6320	3.00084	2.56138
SLAS Sep 2013_6323	3.54312	18.4577
SLAS Sep 2013_6324	3.11033	33.2483
SLAS Sep 2013_6325	5.07974	21.2641
SLAS Sep 2013_6327	4.7157	30.0532
SLAS Sep 2013_6329	4.61792	9.53633
SLAS Sep 2013_6330	5.57231	40.07
SLAS Sep 2013_6331	3.5784	35.047
SLAS Sep 2013_6332	2.90728	16.2684
1: SIgN young donors_A1001			1.66041	20.2159
2: SIgN young donors_A1002			2.80186	36.8845
3: SIgN young donors_A1003			4.05261	37.7269
4: SIgN young donors_A1004			2.47684	22.0464
5: SIgN young donors_A1005			3.17743	34.2482
6: SIgN young donors_A1006			2.87191	37.2947
1: NUS recall august 2013 day 1_P428			4.25131	8.00029
2: NUS recall august 2013 day 1_A157			7.1838	31.4388
3: NUS recall august 2013 day 1_P4			7.42291	33.8155
4: NUS recall august 2013 day 1_A62			9.82609	37.1887
5: NUS recall august 2013 day 1_P430			11.2876	46.01
6: NUS recall august 2013 day 1_A168			5.45425	23.2523
7: NUS recall august 2013 day 1_A219			11.5644	37.2304
8: NUS recall august 2013 day 2_(1)P216			9.85143	42.5498
9: NUS recall august 2013 day 2_(2)P210			6.77125	36.0847
10: NUS recall august 2013 day 2_(3)A285			6.77327	36.6451
11: NUS recall august 2013 day 2_(4)A268			11.1205	41.5834
12: NUS recall august 2013 day 2_(5)A31			3.51439	22.5181
13: NUS recall august 2013 day 2_(6)P39			6.17922	35.2921
14: NUS recall august 2013 day 2_(7)A220			2.91464	31.5374
15: NUS recall august 2013 day 2_(8)P198			7.29901	33.027
16: NUS recall august 2013 day 2_(9)P310			7.0644	36.0112
17: NUS recall august 2013 day 2_(10)P454			5.49287	28.4137
18: NUS recall august 2013 day 2_(11)SC2			4.85499	21.3882
19: NUS recall august 2013 day 2_(12)SC3			3.52034	36.5747
20: NUS recall august 2013 day 2_(13)A82			3.44686	20.4896
21: NUS recall august 2013 day 2_(14)P282			5.30856	32.0757
22: NUS recall august 2013 day 2_(15)A199			5.30872	34.6065
23: NUS recall august 2013 day 2_(16)A175			6.10645	32.5419
24: NUS recall august 2013 day 2_(17)P438			6.36589	30.6451
25: NUS recell august 2013 day 3_SC8 (1)			16.9491	28.9834
26: NUS recell august 2013 day 3_SC5 (2)			11.5731	39.1859
27: NUS recell august 2013 day 3_SC9 (3)			8.53796	16.4268
28: NUS recell august 2013 day 3_A39 (4)			9.34618	19.8606
29: NUS recell august 2013 day 3_A103 (5)			15.3107	30.6673
30: NUS recell august 2013 day 3_A204 (6)			12.6905	31.8375
31: NUS recell august 2013 day 3_SC4 (7)			11.9133	29.4524
32: NUS recell august 2013 day 3_A40 (8)			12.0511	25.6085
33: NUS recell august 2013 day 3_P30 (9)			14.3008	25.3136
34: NUS recell august 2013 day 3_P15 (10)			12.2707	23.2966
35: NUS recell august 2013 day 3_SC7 (11)			10.4624	19.2602
36: NUS recell august 2013 day 3_A255 (12)			11.928	22.152
37: NUS recell august 2013 day 3_SC6 (13)			9.20534	26.4743

## Sheet: Supplementary Data Fig2B
Figure 2: (B) Relationship between naïve T cell subsets during aging
	Tnaive % CD4	Old Tscm % CD4	Young Tscm % CD4
1: 7th May to 11th May_1474	24.6084	11.7408
2: 7th May to 11th May_1476	30.6066	6.4474
3: 7th May to 11th May_1478	26.7108	9.4827
4: 7th May to 11th May_1479	21.1695	6.94404
5: 7th May to 11th May_1480	20.0491	7.79688
6: 14th May to 18th May_1481	37.0088	11.3687
7: 14th May to 18th May_1482	44.9546	12.9766
8: 14th May to 18th May_1484	24.0371	8.35791
9: 21st May to 25th May_1486	23.3562	7.62019
10: 21st May to 25th May_1487	54.5388	17.9862
11: 21st May to 25th May_1488	30.5837	10.5788
12: 21st May to 25th May_1489	23.3626	6.58944
13: 21st May to 25th May_1490	31.5388	9.31457
14: 21st May to 25th May_1491	35.2106	9.52968
15: 21st May to 25th May_1492	25.7321	8.17053
16: 21st May to 25th May_1493	39.2902	11.6698
17: 21st May to 25th May_1494	44.6254	11.6487
18: 30 April to 4th May_1469	30.9769	9.83588
19: 30 April to 4th May_1471	28.8549	6.29115
20: 30 April to 4th May_1472	46.9571	13.3991
21: 30 April to 4th May_1473	38.2079	6.58448
1: SLAS_1683	50.6925	4.92798
2: SLAS_1682	8.78795	0.723848
3: SLAS_1681	12.7086	0.451388
4: SLAS_6188	3.8864	0.233604
5: SLAS_6187	5.17018	0.261822
6: SLAS_1680	11.1621	1.35147
7: SLAS_1679	39.9066	3.78836
8: SLAS_1678	51.5644	5.43803
9: SLAS_1677	4.51351	0.384493
10: SLAS_1676	10.8926	0.694037
11: SLAS_5887	19.0264	2.11404
12: SLAS_1675	11.677	0.960442
13: SLAS_1674	10.3348	1.76685
14: SLAS_1666	4.91635	0.747648
15: SLAS_1665	9.70083	0.90117
16: SLAS_1673	17.9784	2.17676
17: SLAS_1672	42.9563	1.73863
18: SLAS_1671	13.041	0.931999
19: SLAS_1670	14.989	1.52234
20: SLAS_1669	14.5657	2.31229
21: SLAS_1645	16.3847	2.06654
22: SLAS_1668	6.20433	0.112438
23: SLAS_1667	9.43759	0.172012
24: SLAS_1664	14.4008	0.603161
25: SLAS_6184	28.0935	1.56289
26: SLAS_1663	22.734	1.22679
27: SLAS_1662	32.2104	1.98323
1: SLAS 23 apr to 27 apr_1463	25.813	5.66627
2: SLAS 23 apr to 27 apr_1464	35.8931	5.08075
3: SLAS 23 apr to 27 apr_1465	2.87344	0.366063
4: SLAS 23 apr to 27 apr_1466	21.2779	3.60853
5: SLAS 23 apr to 27 apr_1467	8.7901	0.950702
6: SLAS 27th Mar 2012 to 30th Mar 2012_1440	27.2656	5.34876
7: SLAS 27th Mar 2012 to 30th Mar 2012_1441	20.062	2.13048
8: SLAS 27th Mar 2012 to 30th Mar 2012_1442	18.5506	3.96225
9: SLAS 23 apr to 27 apr_1462	14.4927	5.38756
10: 7th May to 11th May_1474	14.4837	4.22909
11: 7th May to 11th May_1476	3.46972	0.224222
12: 7th May to 11th May_1478	12.6663	0.700415
13: 7th May to 11th May_1479	16.9184	0.516061
14: 7th May to 11th May_1480	13.3615	1.60099
15: 14th May to 18th May_1481	16.3357	0.0342131
16: 14th May to 18th May_1482	8.24795	0.0364514
17: 14th May to 18th May_1484	0.898344	0.015536
18: 21st May to 25th May_1486	2.65464	0.00508007
19: 21st May to 25th May_1487	4.9875	0
20: 21st May to 25th May_1488	27.6211	2.14943
21: 21st May to 25th May_1489	27.0781	2.4059
22: 21st May to 25th May_1490	22.8127	2.61952
23: 21st May to 25th May_1491	29.9883	0.0366304
24: 21st May to 25th May_1492	18.1039	1.33549
25: 21st May to 25th May_1493	24.5113	0.292687
26: 21st May to 25th May_1494	31.2291	0.236622
27: 30 April to 4th May_1469	20.8934	6.92738
28: 30 April to 4th May_1471	20.1537	4.18651
29: 30 April to 4th May_1472	4.99741	0.20931
30: 30 April to 4th May_1473	5.851	0.103004
1: SIgN young donors_A1001	20.2159		1.66041
2: SIgN young donors_A1002	36.8845		2.80186
3: SIgN young donors_A1003	37.7269		4.05261
4: SIgN young donors_A1004	22.0464		2.47684
5: SIgN young donors_A1005	34.2482		3.17743
6: SIgN young donors_A1006	37.2947		2.87191
1: NUS recall august 2013 day 1_P428	8.00029		4.25131
2: NUS recall august 2013 day 1_A157	31.4388		7.1838
3: NUS recall august 2013 day 1_P4	33.8155		7.42291
4: NUS recall august 2013 day 1_A62	37.1887		9.82609
5: NUS recall august 2013 day 1_P430	46.01		11.2876
6: NUS recall august 2013 day 1_A168	23.2523		5.45425
7: NUS recall august 2013 day 1_A219	37.2304		11.5644
8: NUS recall august 2013 day 2_(1)P216	42.5498		9.85143
9: NUS recall august 2013 day 2_(2)P210	36.0847		6.77125
10: NUS recall august 2013 day 2_(3)A285	36.6451		6.77327
11: NUS recall august 2013 day 2_(4)A268	41.5834		11.1205
12: NUS recall august 2013 day 2_(5)A31	22.5181		3.51439
13: NUS recall august 2013 day 2_(6)P39	35.2921		6.17922
14: NUS recall august 2013 day 2_(7)A220	31.5374		2.91464
15: NUS recall august 2013 day 2_(8)P198	33.027		7.29901
16: NUS recall august 2013 day 2_(9)P310	36.0112		7.0644
17: NUS recall august 2013 day 2_(10)P454	28.4137		5.49287
18: NUS recall august 2013 day 2_(11)SC2	21.3882		4.85499
19: NUS recall august 2013 day 2_(12)SC3	36.5747		3.52034
20: NUS recall august 2013 day 2_(13)A82	20.4896		3.44686
21: NUS recall august 2013 day 2_(14)P282	32.0757		5.30856
22: NUS recall august 2013 day 2_(15)A199	34.6065		5.30872
23: NUS recall august 2013 day 2_(16)A175	32.5419		6.10645
24: NUS recall august 2013 day 2_(17)P438	30.6451		6.36589
25: NUS recell august 2013 day 3_SC8 (1)	28.9834		16.9491
26: NUS recell august 2013 day 3_SC5 (2)	39.1859		11.5731
27: NUS recell august 2013 day 3_SC9 (3)	16.4268		8.53796
28: NUS recell august 2013 day 3_A39 (4)	19.8606		9.34618
29: NUS recell august 2013 day 3_A103 (5)	30.6673		15.3107
30: NUS recell august 2013 day 3_A204 (6)	31.8375		12.6905
31: NUS recell august 2013 day 3_SC4 (7)	29.4524		11.9133
32: NUS recell august 2013 day 3_A40 (8)	25.6085		12.0511
33: NUS recell august 2013 day 3_P30 (9)	25.3136		14.3008
34: NUS recell august 2013 day 3_P15 (10)	23.2966		12.2707
35: NUS recell august 2013 day 3_SC7 (11)	19.2602		10.4624
36: NUS recell august 2013 day 3_A255 (12)	22.152		11.928
37: NUS recell august 2013 day 3_SC6 (13)	26.4743		9.20534
NUS recall apr 2014 _A57	56.6749		3.34689
NUS recall apr 2014 _A103	46.0904		4.05354
NUS recall apr 2014 _A157	41.9054		2.68762
NUS recall apr 2014 _A167	53.5871		4.37628
NUS recall apr 2014 _A239	35.6219		3.01024
NUS recall apr 2014_A293	47.4743		2.4343
NUS recall apr 2014 _A298	49.5824		3.89157
NUS recall apr 2014_SE1	46.2415		2.23198
NUS recall apr 2014 _SE2	47.367		3.13
NUS recall apr 2014 _2NQ2	15.988		1.85712

## Sheet: Supplementary Data Fig2C
Figure 2: (C) Inflammation and aging.
Sample ID	IL-6 (pg/mL)	sCD14 (ng/mL)	Neopterin (ng/mL)	CRP (ng/mL)	TNFa (pg/mL)	IL-8 (pg/mL)		Sample ID	CD163 (pg/mL)	IL-18 (pg/mL)
1001	178.114	663.836	20.7966	20.0197	3.59483	0.052316	Old	KA4E	15143.8
1003								KEF8	8772.74
1006	25.7271	887.816	70.2247	4846.67	11.0832	7.90837		4RQT	20789.2	68.641
1010								2BKN	8772.74	58.8175
1011								EPDE	11639.7	39.3559	Young
1012	41.8199	902.878	9.98682	1672.85	3.31066	0.052316		F9LQ	9765.24	95.0673
1014	5.40324	780.873	16.1544	4952.71	8.80439	10.9747		G4YW	15219.9	29.7444
1025	773.915	905.449	47.0235	1500.55	4.51121	3.95455		K9JY	12885.2
1026	41.8199	872.24	11.9306	1404.24	3.40407	1.42184		5ZQW	22243.8	78.5147
1027	15.9498	640.35	10.9529	1058.7	4.48363	4.07127		BPTC	11265.1
1030	1.10165	888.379	14.3407	5835.71	2.82963	0.052316		KEF9	15745.6	52.3003
1032	96.6469	576.628	18.4624	1234.1	7.56574	0.052316		9JD4	12799.3
1033	13.1673	629.89	11.5418	5120.73	7.01665	0.052316		4DS3	18878.2	155.419
1034	12.9507	1022.42	12.4942	1184.43	4.75028	0.052316		KJ7U	12970.8	138.554
1035	4.79132	1331.26	20.5871	2185.51	5.55239	26.6436		6316	29129.8	135.189
1036	6.20725	634.993	15.9857	5205.39	3.79092	0.052316		1994	27715.9	145.292
1039	40.0438	901.848	17.3912	4696.22	6.68293	4.98589		6319	14990.6	175.744
1041	6.20725	547.16	18.9224	4333.34	3.30071	4.26767		6296	21945.5
1042	25.7271	636.804	35.2094	3682.12	4.88058	8.02933		1999	19009.3
1045								2002	11823.6	417.601	Old
1046	40.0438	615.149	23.4628	16027.5	8.64959	11.0557		2005	40022.2	155.419
1047								2011	27237.3
1049	12.1514	1004.46	11.4561	1194.29	6.62309	0.052316		6334	54520.5	285.394
1050	5.40324	1009.87	14.152	34499.8	8.98731	2.33565		6347	10585.6	158.801
1054								6299	35021.3
1055	1.10165	669.003	12.8234	5158.06	7.09154	11.1159		2001	28190.7
1056
1057	13.1673	566.237	10.4475	3380.67	4.39	0.052316
1059	12.1514	941.885	11.5736	6291.98	3.43973	72.2215
1063	40.0438	907.857	29.8315	16762.8	8.40725	2.89694
1064
1069	4.79132	725.124	19.8001	627.585	4.852	9.83661
1072	41.8199	976.264	12.4946	768.469	2.57381	8.3761
1075	41.8199	522.457	38.6005	10569.7	3.03045	0.052316
1076	41.8199	1466.92	10.2391	968.545	21.099	9.7592
1079
1080	25.7197	875.603	28.4735	1307.23	4.10787	2.98634
1081	6.58993	500.037	12.3048	594.898	4.86702	0.052316
1083
1085	25.7271	1309.84	49.3051	17424.2	2.10356	4.05653
1087
1090
1091	25.7271	464.408	46.9827	4091.68	3.23432	0.052316
1093	15.9498	1303.62	31.3707	2279.6	3.10005	0.052316
1095	6.58993	377.682	21.3683	3122.19	2.90608	0.052316
1100
1101	40.0438	987.894	31.2315	3294.97	5.91863	2.54221
1102	15.9498	973.311	17.8283	1486.99	3.47455	0.052316
1103	73.8057	73.8057	73.8057	12239.6	4.27355	4.72664
1104	40.0438	787.529	35.7781	1338.31	3.38341	0.052316
1105	9.87735	1067.84	17.5105	2860.6	10.9808	8.49576
1107	6.58993	464.122	38.0167	506.256	4.76986	0.052316
1108	40.9022	871.584	25.9734	9797.43	4.53969	3.37734
1109	13.1673	791.864	10.2998	6381.21	8.63305	0.052316
1110	25.7271	1204.52	6.86601	5613.74	8.18974	3.32152
1111	15.9498	1137.93	45.3112	1615.25	18.3298	8.09134
1112	93.8437	470.956	10.427	550.552	4.83169	41.5966
1114	0.0497399	0.0497399	0.0497399	37076.5	0.119278	2.60298
1115	1.10165	403.812	19.0056	1575.14	5.07703	16.4953
1116	41.8199	644.622	30.5465	2264.04	2.70872	2.99091
1117	4.79132	1032.17	15.4685	2915.72	7.15619	0.052316
1118	25.7197	677.509	10.9115	827.69	13.9148	21.6083
1120	41.8199	769.978	22.1104	11681.3	5.02307	0.052316
1121	25.7197	472.22	20.1565	611.727	8.859	3.17832
1122	0.0497399	0.0497399	0.0497399	9629.55	5.56067	12.227
1123	0.167169	0.167169	0.167169	24532.8	2.11133	0.052316
1125	6.20725	642.15	15.235	2800.08	2.79961	0.052316
1126	41.8199	851.952	18.0924	504.893	7.22326	0.052316
1127	6.58993	566.09	49.7154	560.398	5.22918	0.052316
1128	41.8199	902.878	12.7319	6753.45	3.21726	0.052316
1129	40.0438	655.552	33.4793	5836.12	4.40868	1.59627
1130	12.1514	912.098	17.9002	20.0197	4.26228	56.5053
1131	12.9507	1607.46	32.731	5370.69	9.27264	0.052316
1133	6.58993	587.372	11.7541	1440.56	13.1613	14.3217
1134	25.7197	957.056	35.0505	3420.24	6.83892	17.854
1135	25.7271	737.686	12.5307	1518.07	3.79139	5.06136
1136	6.20725	687.321	27.5904	61287.2	8.43152	2.24925
1137	41.8199	639.972	12.2075	882.906	5.72879	0.052316
1139	13.1673	656.977	10.7927	1293.69	4.87676	0.052316
1140	40.0438	767.448	11.1825	20.0197	4.09178	0.775145
1142	40.0438	348.619	29.673	3278.12	4.01721	0.972215
1143	13.1673	879.472	13.4484	1053.06	8.66061	8.22191
1144	12.1514	749.455	27.441	5521.75	7.58451	8.26077
1145	6.58993	578.4	14.3944	1897.51	69.6046	0.052316
1146	6.20725	363.144	6.66449	20.0197	6.3073	0.052316
1147	25.7197	783.562	5.70806	2070	4.24329	0.052316
1148	15.9498	525.534	32.264	1486.99	5.25344	3.59757
1151	15.9498	907.32	39.4942	9284.25	5.30545	0.052316
1153
1154	12.9507	1117.21	23.5663	1677.76	4.03054	0.052316
1155	1.10165	314.17	16.5434	1610.77	2.18918	0.052316
1157	5.40324	469.213	18.7282	6233.03	4.45097	13.3667
1158	5.40324	381.795	6.64885	7544.53	3.85344	1.77284
1159	41.8199	842.421	9.30372	20.0197	3.71541	0.052316
1161	25.7271	961.012	11.3355	1477.13	3.02646	0.052316
1162
1163	40.0438	236.388	15.4808	4223.03	7.02779	2.26631
1164	25.7197	523.83	3.81392	4426.41	0.119278	0.052316
1165	15.9498	785.51	28.73	536.261	8.75919	9.21798
1166	5.40324	493.681	7.21146	4173.56	4.91436	0.052316
1167	15.9498	457.629	6.62984	604.072	2.76716	0.052316
1168	5.40324	1087.27	21.3653	20.0197	5.17044	0.052316
1169	111.145	661.651	15.4275	20.0197	3.82465	0.052316
1170	12.1514	309.262	21.8188	4908.22	4.13409	4.01
1172	41.0579	491.808	25.0722	1180.66	5.14892	3.96849
1173	13.1673	694.374	23.3979	1067.61	3.47159	0.052316
1175	157.757	1493.37	12.8085	751.526	8.99674	0.052316
1176	4.79132	653.636	14.4341	5568.85	7.55206	0.052316
1177	12.9507	1055.4	20.1831	1659.54	0.119278	0.052316
1178
1181	5.41534	396.341	29.1624	1055.55	4.85339	0.052316
1183	25.7271	541.791	29.5989	792.61	2.2449	3.39595
1184	25.7197	678.449	7.86254	1116.01	6.96306	2.38907
1185	4.79132	442.991	10.9059	20.0197	3.98919	0.052316
1187	40.0438	615.149	28.9749	7528.66	2.45134	1.89188
1188	35.4379	527.945	11.4076	1924.91	3.85344	6.34565
1189	25.7271	473.309	51.4881	1149.55	2.2449	4.00071
1190	5.40324	326.1	18.4006	3718.24	6.85328	1.71656
1191	12.1514	410.824	12.7937	1959.46	4.48661	0.052316
1192	15.9619	716.495	65.1593	1132.23	10.5173	4.51937
1193	29.686	1528.24	17.0703	3803.89	5.27809	0.052316
1194	13.1673	858.309	19.2138	141541	4.75736	0.052316
1195	15.9498	951.82	29.2808	3227.57	4.71249	0.052316
1196	4.79132	261.536	20.7786	757.083	0.119278	14.9769
1197
1198	25.7271	1691.09	21.3937	2775.48	4.3734	3.40525
1199	68.1168	436.587	21.087	1815.48	7.73434	2.43177
1200	12.1514	907.567	11.3789	2167.98	6.33467	3.96849
1201	1.10165	325.551	19.9009	20.0197	10.1308	5.10094
1202	86.7317	657.229	6.33469	535.778	6.43931	8.49036
1203	12.1514	405.793	21.3684	4604.26	5.78986	18.3978
1204	25.7197	739.877	4.47953	5759.13	6.57936	2.73037
1205	41.8199	536.001	34.1376	9627.94	18.2657	4.62196
1206	22.8192	22.8192	22.8192	1130.72	3.63922	0.052316
1207	13.1673	237.004	15.3195	749.057	2.88381	0.052316
1208	25.7197	629.45	20.7446	1983.12	5.7781	0.052316
1209	6.20725	847.32	3.93508	2564.42	6.8084	0.052316
1210	5.40324	347.135	25.5991	1994.63	0.119278	6.1346
1213	58.9942	529.217	9.58846	20.0197	5.20706	0.052316
1214	66.3797	417.87	9.25065	4732.69	2.89765	0.052316
1215	6.58993	505.177	8.11305	857.113	2.83542	0.052316
1217
1218	25.7271	871.584	17.2303	20.0197	3.26758	3.7588
1219	15.9498	904.426	16.377	20.0197	2.53829	0.052316
1224	15.9498	309.462	11.3629	2930.09	2.11178	0.052316
1226	25.7197	684.102	16.7103	597.337	6.11666	10.9215
1227	12.1514	901.924	9.03534	7021.39	2.489	0.052316
1228	40.0438	742.689	16.6028	49888.2	5.91863	10.1557
1229	4.79132	678.185	18.0244	11697.3	5.62344	14.7213
1232	4.79132	725.124	11.6602	3919.09	3.54257	0.052316
1233	6.58993	650.647	12.5134	1611.01	5.19384	5.53584
1234	105.114	986.881	11.856	3044.51	7.05066	4.02862
1235	40.0438	880.5	24.9372	3840.33	7.4379	0.052316
1236	15.9498	577.157	27.0887	1352.53	12.8891	0.052316
1237	5.40324	295.32	11.4383	1475.2	6.34111	2.25123
1238	1.10165	542.457	12.5643	20.0197	3.99408	15.5988
1240	13.1673	508.13	10.5605	12134.5	7.5677	1.93926
1241	5.40324	417.654	10.1478	1133.35	5.0485	0.956772
1244	5.40324	257.226	12.137	782.846	4.91436	3.77081
1245	25.7271	899.873	13.6658	20.0197	4.1988	6.58721
1246	13.1673	698.051	12.2352	146451	12.3067	13.3729
1247	41.8199	425.643	13.5535	20.0197	3.71541	0.052316
1248	40.0438	715.621	30.7263	7755.56	10.5976	7.41643
1249	4.79132	881.989	7.4063	15993.5	7.68402	0.052316
1250	15.9498	478.607	64.6833	20.0197	9.64344	3.7128
1251	15.9498	708.415	18.2391	813.258	4.16114	0.052316
1252	25.7271	630.91	8.24067	6779.81	11.0832	7.2571
1254	6.58993	681.651	24.6979	629.432	9.77821	0.052316
1255	4.79132	712.653	39.796	20.0197	0.119278	0.052316
1256	13.1673	495.477	8.61547	1227.93	4.75736	0.052316
1257	12.1514	813.472	19.6398	934.54	3.05517	6.11048
1258	1.10165	767.303	10.4492	4967.42	9.03618	9.59254
1259	195.892	712.203	6.18519	10381.6	2.24319	0.052316
1261	5.40324	538.157	9.62796	20.0197	7.54836	10.4682
1262	155.337	898.899	6.65388	4534.42	3.85061	5.60879
1263	15.9498	1064.2	12.1242	6284.1	2.2054	3.94965
1264	1.10165	814.915	9.38388	9677.06	7.21963	9.34011
1265	4.79132	496.014	14.7385	1100.06	4.56778	4.70973
1266	25.7197	710.773	23.45	2301.82	8.67843	11.9027
1267	6.58993	465.981	27.3716	2023.43	9.38955	0.052316
1268	25.7271	558.551	53.4906	646.277	5.22148	5.94524
1270	4.79132	426.91	15.4033	20.0197	5.55239	4.66936
1271	6.20725	641.433	14.8787	4354.29	8.64939	7.34361
1272	15.9498	645.615	48.6668	20.0197	2.29903	0.052316
1275	15.9498	614.59	17.0436	6090.75	5.98164	9.39722
1276	12.1514	785.208	10.263	1337.22	12.8402	46.4263
1278	25.7197	1212.21	15.4288	690.885	1.92979	8.91636
1279	6.58993	556.605	9.41267	21491.1	4.14271	0.052316
1281	1.10165	504.357	12.2656	2449.44	0.119278	7.72104
1282	12.9628	1051.67	10.0055	5647.63	5.85388	5.9233
1283	25.7271	1016.98	9.54306	1096.9	3.85791	3.94488
1284	6.58993	466.602	13.2527	1425.54	4.4077	0.052316
1285	25.7271	786.977	21.9271	540.89	3.05972	0.052316
1286	6.20725	632.139	19.0058	1926.86	4.32469	3.34435
1287	41.8199	996.691	15.1457	12136.1	5.45896	0.052316
1288	0.167169	0.167169	0.167169	498.907	0.119278	0.052316
1289
1290	15.9498	601.555	16.5585	1364.77	3.32891	0.052316
1291	12.1514	699.112	14.7998	20.0197	4.07	0.052316
1292	4.79132	387.684	14.1664	2068.21	3.91814	4.99232
1293	0.167169	0.167169	0.167169	20.0197	4.70989	14.2907
1295	12.1514	813.472	11.1532	9884.72	4.57207	0.052316
1296	5.40324	449.21	11.2558	7259.02	5.43872	3.02509
1297	152.464	345.467	37.6833	9235.46	3.24372	0.052316
1298	6.58993	892.48	18.1944	555.471	2.09344	0.052316
1299	1.10165	511.11	27.603	5475.73	5.27499	6.58073
1300	25.7197	827.413	22.7896	7744.84	2.90033	1.94112
1301	15.9498	458.422	17.5086	3270.05	7.86455	0.052316
1302	15.9498	314.866	13.8624	3045.46	5.75277	0.052316
1303	67.2403	313.576	18.0821	1389.76	6.5326	11.6904
1304	12.1514	782.104	17.8028	14826.5	5.72577	3.32921
1305	6.20725	321.663	17.0025	766.792	5.44672	0.052316
1306	12.1514	992.461	18.5106	3231.12	4.89254	0.052316
1307	12.9507	760.585	17.6414	899.373	3.35878	0.052316
1309	25.7271	606.093	11.1071	2588.33	1.51323	0.052316
1310	13.1673	428.076	19.2138	3945.61	3.56343	0.052316
1313	15.9498	436.615	50.3054	1920.25	2.2054	0.052316
1315	25.1537	823.71	9.38006	20.0197	5.39804	0.052316
1316	15.9619	423.026	12.7722	2899.73	1.53962	9.17317
1317	25.7271	1010.9	53.3327	13704.8	4.27363	0.052316
1318	96.9577	804.322	14.5765	3440.13	5.68594	8.62286
1320	1.10165	213.969	15.6688	3221.72	3.58653	0.052316
1321	6.58993	844.811	9.94242	13328.6	3.70989	0.052316
1322	12.1514	844.503	10.7257	6607.55	4.66821	0.052316
1323	13.1673	364.253	11.2405	3132.97	2.38787	0.052316
1324	13.1673	388.4	10.8321	2133.52	4.57368	0.052316
1325	71.5905	442.696	21.6866	11378.1	5.11991	0.052316
1326	12.1514	372.837	12.1107	20.0197	1.43144	0.052316
1327	12.9507	580.666	13.4678	20.0197	3.29881	4.86182
1328	12.1514	573.797	6.9806	4967.65	3.08721	8.90004
1330	1.10165	338.962	9.79251	3058.91	2.10767	0.052316
1331	6.20725	469.357	9.84477	9912.27	1.02398	0.052316
1332	15.9498	456.837	15.8137	3057.61	8.21825	0.052316
1333	5.40324	188.326	7.22984	20.0197	0.119278	12.2551
1334	40.0438	651.878	10.7864	1483.77	4.51121	4.99903
1335	6.58993	604.115	18.8655	3565.18	3.03858	7.12195
1337	15.9498	1069.3	37.1869	20.0197	7.02192	2.791
1339	41.8199	551.868	12.9762	5909.98	2.4804	0.052316
1341	1.10165	432.392	12.6154	1211.22	3.1091	0.052316
1342	15.9498	1145.21	18.7493	15839.3	3.51616	2.42612
1343	1.10165	2728.31	11.4415	2513.29	3.55159	1.42757
1344	40.0438	886.386	16.1359	1226.46	4.62306	2.87066
1347	6.58993	819.87	16.7514	4860.17	7.57877	6.7954
1348	40.0438	796.113	14.6014	1886.84	3.59778	1.61598
1349	40.0438	643.672	15.3801	20.0197	6.05844	4.22388
1350	13.1673	477.343	9.44725	1587.01	3.89406	0.052316
1351	40.0438	365.277	12.8941	20.0197	3.73759	3.02175
1352	6.58993	898.542	35.1493	5292.13	8.48858	11.0406
1353	157.194	833.623	14.3392	3580.39	0.119278	0.052316
1354	6.20725	618.664	4.51525	3563.84	4.55346	0.052316
1355	0.0497399	0.0497399	0.0497399	20.0197	3.71931	0.052316
1356	25.7197	672.817	23.282	8163.1	11.8496	7.25254
1357	6.58993	417.553	40.686	2574.14	8.09992	0.052316
1358	13.1673	536.447	23.5718	2215.13	5.73088	0.052316
1359	25.7271	393.903	11.9779	20.0197	6.25247	3.35873
1362	1.10165	328.577	19.3326	20.0197	2.30562	0.052316
1364	0.0497399	0.0497399	0.0497399	845.246	11.3164	2.58891
1365	4.79132	581.176	13.4527	919.916	2.4463	0.052316
1366	12.9507	997.603	10.6782	13330.9	0.119278	0.052316
1367	12.1514	497.378	8.66202	4379.34	4.03795	0.052316
1368	13.1673	581.338	25.0745	3132.97	4.20632	0.052316
1369	1.10165	758.904	10.5601	702.294	0.119278	3.36871
1370	40.0438	614.274	49.4689	885.546	2.77756	51.58
1371	25.7271	620.897	9.4284	535.031	0.119278	0.052316
1373	1.10165	403.812	23.4175	1959.46	3.07416	3.04663
1375	6.20725	870.258	15.1149	2310.43	3.30071	2.11505
1376	13.1673	412.063	9.60868	1484.16	6.16253	6.87898
1377	72.7959	1174.9	21.0725	5436.32	3.36303	0.052316
1379	170.067	426.186	11.5718	33054.4	6.85865	1.91503
1380	4.79132	956.023	20.3512	5430.69	0.119278	0.052316
1381	12.1514	298.72	11.7747	1085.11	4.89254	0.052316
1382	12.9507	494.467	16.774	11393.6	3.11887	14.0875
1383	12.1514	459.097	18.4056	2917.8	2.3074	0.052316
1384	12.9507	888.133	4.62483	570.464	5.27809	5.12392
1386	13.1673	539.287	22.1015	18911.7	3.47159	0.052316
1387	13.1673	662.188	15.0336	20.0197	5.17983	0.052316
1390	41.8199	810.631	12.1234	533.76	3.12385	0.052316
1391	13.1673	612.735	12.7382	2564.75	5.61149	0.052316
1392	41.8199	616.328	17.002	3740.79	6.34111	0.052316
1393
1394	31.4829	359.918	14.5452	20.0197	2.11512	0.052316
1395	12.9507	1289.61	34.943	6044.94	8.15705	9.3043
1397	5.40324	559.363	28.5884	19378.8	5.43872	5.40295
1399	1.10165	332.835	15.2262	12041	6.12504	0.052316
1400	12.1514	714.685	17.8028	748.888	10.8854	5.71197
1401	40.0438	379.958	47.5291	980.515	4.09178	1.23498
1402	25.7271	707.987	9.31517	944.769	4.68104	0.052316
1403	152.995	1178.6	48.507	1138.35	8.0414	0.052316
1404	13.1673	378.813	16.2421	1506.19	6.95236	0.052316
1405	4.79132	818.239	16.3477	724.643	5.41028	9.12342
1406	0.0497399	0.0497399	0.0497399	5654.57	2.35353	1.18189
1407	5.40324	818.095	11.4998	8293.23	2.90228	3.32056
1408	25.7271	545.57	28.2105	6223.01	2.74377	6.29879
1409	41.8199	795.085	18.4088	10193	6.08165	0.052316
1410	1.10165	201.09	8.01181	2981.02	4.11053	0.052316
1411	25.7197	695.474	18.4629	4627.36	6.77121	2.00511
1412	5.40324	1026.07	34.8366	5307.5	12.8895	8.23105
1413	5.40324	589.028	11.4383	6487.56	3.18275	4.96677
1414	15.9498	537.159	24.0494	12711.4	9.46659	0.052316
1415
1416	6.58993	448.759	31.8043	2472.9	4.96419	0.052316
1417	25.7197	947.091	32.2695	9094.49	2.58434	5.05545
1419	4.79132	1471.66	11.3337	1678.76	13.3075	11.7474
1421	25.7271	805.978	9.75708	4062.42	7.05066	4.82876
1422	4.79132	481.794	15.9344	6997.02	16.8297	17.0358
1423	25.7271	966.842	12.1011	1985.96	1.77098	6.336
1424	13.1673	459.178	15.1042	1948.39	6.09824	5.69101
1425	6.20725	623.614	33.4515	822.069	4.41184	0.052316
1426	25.7271	1241.66	22.6809	16528.1	4.50643	0.052316
1427	40.0438	513.652	33.9589	20.0197	5.91863	6.98287
1429	54.7296	605.133	21.12	9101.87	3.66774	0.052316
1430	40.0438	677.939	15.6161	617.539	2.62843	0.052316
1431	15.9498	581.967	11.0164	59971	7.24038	0.052316
1432	6.20725	472.499	16.3145	20.0197	2.44013	0.052316
1433	5.40324	735.872	7.90645	15872.9	2.20719	2.53263
1434	5.40324	558.376	5.57433	12873.2	9.73117	5.57179
1435	70.7221	598.343	16.2479	2283.81	1.30721	5.16952
1436	12.9507	508.781	16.2031	4005.75	11.9957	0.052316
1437	15.9498	490.216	63.0544	1273.02	4.71249	0.052316
1438	0.167169	0.167169	0.167169	3328.39	8.9427	6.51289
1439	123.761	794.721	11.9794	3313.74	7.17305	1.63648
1440	112.101	309.596	15.2865	991.509	4.33043	0.052316
1441	6.20725	407.747	14.3112	20.0197	5.07634	0.052316
1442	5.40324	587.97	33.5213	22904.9	5.82894	5.4733
1443	25.7197	311.779	18.8551	741.271	4.53671	1.70648
1444	6.58993	449.369	7.91869	3000.21	4.03671	0.052316
1445	1.10165	783.31	12.9297	1325.52	7.77857	0.052316
1446	13.1673	600.769	19.101	45392.3	5.24412	0.052316
1447	12.1514	452.244	15.1998	2355.92	5.98215	6.83277
1448	25.7271	722.721	13.5249	1243.14	5.02193	4.79154
1449	13.1673	874.718	9.87608	6503.91	4.4451	0.052316
1451	40.0438	782.202	18.936	1036.4	9.85196	9.67617
1452	13.1794	384.65	12.333	3080.49	4.57368	0.052316
1453	73.8057	73.8057	73.8057	1909.69	8.62862	4.32622
1455	41.8199	617.835	14.4976	6910.04	6.91191	0.052316
1456	12.1514	683.74	7.16392	17691.6	3.81362	0.052316
1457	1.10165	503.61	9.47549	1724.71	10.7363	1.07067
1459	18.425	375.657	10.9521	994.949	2.24092	0.052316
1461	353.026	1160.82	9.89128	12771.4	7.98817	1.53202
1462	6.20725	496.018	21.9961	20.0197	3.987	0.052316
1463	25.7271	704.339	20.9223	1933.32	6.18595	4.08444
1464	6.20725	499.233	6.4554	1536.12	9.16138	3.85432
1466	41.8199	832.973	9.15779	3903.18	9.38194	0.052316
1467	44.2089	994.565	4.67311	72701.7	6.85197	1.84664
1469	270.739	797.521	5.87238	830.143	14.8746	6.67026
1471	329.59	592.927	8.29772	3295.15	2.76475	0.052316
1472	15.9498	1025.89	21.4583	2048.22	5.61754	0.052316
1473	6.58993	644.826	22.2099	2954.5	9.13339	0.052316
1474	40.0438	587.618	25.3729	2234.25	2.30221	5.57053
1476	6.20725	603.221	12.7839	2638.31	2.06975	0.052316
1478	12.9507	619.756	20.9222	416.275	3.79063	6.67026
1479	5.40324	497.063	15.8356	1723.43	1.34139	0.052316
1480	123.195	632.59	5.94053	892.096	4.61452	4.62407
1481	6.20725	674.066	8.51379	6454.99	0.119278	0.052316
1482	131.035	548.361	15.2826	2871.34	3.05833	0.052316
1484	89.9913	855.592	18.1441	3728.93	21.3765	11.8905
1487	12.9507	431.93	14.9613	807.036	3.73065	4.31143
1488	12.9507	590.447	9.31992	3875.67	4.21047	0.052316
1489	15.9498	689.135	12.9283	3615.78	3.70341	21.3678
1490	108.486	633.81	7.36156	825.73	4.84664	0.052316
1492	6.58993	574.968	34.7031	1340.47	5.22918	0.052316
1493	13.1673	375.133	12.6863	684.305	2.85626	20.4444
1494	0.0497399	0.0497399	0.0497399	642.29	0.119278	41.5774
1495	4.79132	544.624	13.7331	1429.83	4.1313	0.052316
1496	13.1673	475.435	11.5859	1103.98	4.32571	1.98622
1497	0.0497399	0.0497399	0.0497399	3725.97	17.4015	0.052316
1498	40.0438	1131.31	30.1523	4482.1	4.48325	0.052316
1499	39.4616	588.758	26.8347	1155.66	4.03671	0.052316
1559	15.9498	852.474	17.5482	20.0197	3.70341	0.052316
1560	15.9498	1079.58	14.184	610.233	5.8464	0.052316
1562	6.20725	653.676	10.857	871.433	3.30071	0.052316
1563	5.40324	885.487	22.8582	1086.68	2.76814	3.67232
1567	102.337	487.861	23.1457	7463.04	4.33043	0.052316
1568	13.1673	450.623	8.50571	2587.12	2.79197	0.052316
1569	6.20725	423.27	14.3666	2098.15	3.49679	26.2717
1571	114.555	830.905	28.6525	2243.07	4.88934	0.052316
1572	25.7271	1071.82	24.2303	1658.44	3.23432	0.052316
1574	15.0113	328.297	11.7747	4326.4	3.84567	0.052316
1575	13.1673	266.523	15.3195	2244.83	3.22362	0.052316
1576	6.21935	504.394	21.284	1841.65	3.20267	0.052316
1577	260.974	357.659	14.67	20.0197	9.11769	17.2439
1578	12.9507	812.568	7.94197	991.509	5.85388	0.052316
1579	6.58993	802.656	21.533	7304.1	4.07205	0.052316
1580	104.291	976.895	9.56302	3089.27	3.29881	0.052316
1581	41.8199	604.371	10.9152	20.0197	4.75324	0.052316
1582	25.7197	571.641	48.049	705.282	0.119278	0.052316
1583	41.8199	712.324	7.88953	20.0197	3.48709	0.052316
1584	12.1514	558.369	21.0799	527.282	2.99107	0.052316
1585	0.111111	0.111111	0.111111	2185.45	3.22362	0.052316
1588	4.79132	521.991	13.4527	3924.79	4.852	0.052316
1590	41.8199	498.659	29.5161	36004.1	7.22326	0.052316
1591	5.40324	463.722	11.6241	23503.9	1.48772	0.052316
1592	12.1514	375.586	10.8298	1030.42	2.37149	0.052316
1594	25.7271	1296.25	28.8941	22090.6	4.68104	3.61924
1595	25.7271	1000.03	41.404	792.61	2.85186	0.052316
1599	5.40324	1233.99	11.1958	3872.61	18.2185	48.8094
1600	1.10165	334.668	14.1495	1382.61	3.55159	0.052316
1602	157.194	850.294	18.8153	20.0197	0.119278	1.91979
1603	40.0438	753.954	39.9239	20.0197	2.33949	1.0182
1605	25.7197	867.127	19.5099	3300.18	2.90033	9.151
1606
1607	41.8199	592.579	42.2323	20.0197	5.02307	0.052316
1608	12.9507	1072.36	15.5087	6754.23	19.1571	5.18944
1609	12.9507	752.916	12.8667	3192.79	8.32498	0.052316
1610	41.8199	705.662	31.8838	1020.8	4.39	0.052316
1611	12.9507	723.067	9.58359	4064.03	5.15813	29.7082
1612	12.1514	515.107	11.4174	11146.9	2.17921	0.052316
1613	40.0438	923.641	26.8138	7869.06	5.70426	6.70697
1614	15.9498	960.973	48.507	579.424	3.70341	0.052316
1615	12.9507	714.602	25.8804	2462.31	4.45039	6.72268
1616	13.1673	463.507	11.1985	1418.15	9.21165	4.01
1617	15.9498	695.885	61.9252	6471.37	14.5328	0.052316
1618	40.0438	1032.88	36.9677	1601.29	2.88009	2.26631
1619	40.0438	442.616	15.2141	2537.05	4.65102	0.052316
1620	25.7197	971.542	17.4291	1657.6	4.81884	0.052316
1621	174.237	771.53	33.0528	1455.26	4.39	4.05289
1622	82.0065	401.839	13.5678	8602.74	5.34868	0.052316
1623	41.8199	876.146	18.3024	768.469	6.08165	0.052316
1626	13.1673	520.388	13.2226	22326.6	12.5547	1.56362
1627	12.9507	594.405	16.0059	1522.81	0.119278	0.052316
1628	40.0559	580.885	17.7823	3722.21	2.37677	0.052316
1629	12.1514	600.921	10.4898	1030.42	4.26228	0.052316
1630	41.8199	689.207	16.2278	4981.93	3.94374	0.052316
1631	166.559	589.736	29.2808	5951.77	3.32891	0.052316
1632	80.333	567.638	44.4514	5861.12	13.1492	5.94688
1633	12.9507	1083.85	6.9446	3300.76	4.21047	0.052316
1634	41.8199	609.582	129.747	1677.56	4.30697	0.052316
1635	93.0414	1263.74	12.2993	467.791	18.3054	7.3386
1636	40.0438	796.113	59.954	1030.81	3.52322	0.052316
1637	75.4973	369.961	15.2955	4494.15	5.11991	0.052316
1638	76.7898	1155.25	8.86117	773.674	0.119278	0.052316
1639	64.9651	746.769	29.7521	5514.18	12.5736	3.10715
1640	41.8199	257.277	6.73886	1489.16	2.76061	0.052316
1641	22.5878	672.717	47.3189	2726.15	2.70292	0.052316
1642	12.9507	924.072	17.4185	2186.3	5.97384	0.052316
1643	12.9507	688.68	23.0768	4968.41	6.60961	0.052316
1644	130.115	1348.37	11.9471	1362.98	0.119278	6.1985
1645	6.20725	736.915	8.35504	1626.68	9.20495	0.052316
1647	112.768	655.187	17.3128	20.0197	5.25344	0.052316
1649	25.7197	891.607	21.9042	8140.89	2.17807	3.60494
1650	40.0438	764.316	26.4096	5237.6	3.95197	0.052316
1651	12.1514	564.341	12.1976	20.0197	4.32637	0.052316
1652	25.7197	801.778	11.0401	3274.73	0.119278	17.6621
1653	6.20725	995.444	12.1936	1789.35	4.83668	0.052316
1654	12.1514	498.976	13.9471	4333.01	3.34359	7.17317
1657	15.9498	710.715	14.8895	28463.8	3.55777	2.45173
1658	328.71	1061.52	14.3112	2651.77	2.34209	0.052316
1659	12.1514	792.478	13.0887	1520.44	5.59758	0.052316
1661	12.9507	1059.14	8.68511	21546.2	16.3861	7.65311
1662	66.4982	932.104	23.9267	416.275	2.55507	0.052316
1663	4.79132	1189.98	14.4944	12466.7	4.99411	19.2022
1664	6.58993	512.286	23.5316	2361.63	5.09668	0.052316
1665	13.1673	432.158	17.6522	20.0197	0.119278	0.052316
1666	40.0438	539.33	23.5763	2228.64	3.81216	0.052316
1667	40.0438	1016.8	48.5699	3424.22	3.59778	0.748869
1668	25.7271	591.543	12.8175	7864.89	6.05292	5.70333
1669	25.7271	404.43	19.2834	1348.44	2.13681	0.052316
1670	155.393	665.053	4.87453	844.792	4.03714	0.052316
1671	40.0438	431.043	25.1226	913.475	4.58577	2.16778
1672	6.20725	568.076	5.05048	3227.98	3.24624	0.052316
1673	117.77	558.631	15.9963	15425.4	3.60389	14.1662
1674	0.0497399	0.0497399	0.0497399	868.628	3.71931	1.15375
1675	25.7197	919.685	13.285	41483	0.119278	1.70648
1676	1.10165	415.943	11.5718	1852.8	2.3522	0.052316
1677	437.163	819.87	9.16118	4562.47	5.88282	48.8429
1678	84.5991	729.554	17.8618	20.0197	3.63506	1.63569
1679	13.1673	491.54	9.44725	1403.49	4.94105	1.66692
1680	192.355	626.365	12.5136	20.0197	5.68255	1.36663
1681	13.1673	440.417	15.1753	2237.4	3.89406	0.052316
1682	6.58993	714.936	7.73004	6453.63	9.84004	0.052316
1683	85.4335	1272.65	56.2837	3009.04	1.53962	0.052316
1684	0.0497399	0.0497399	0.0497399	2025.6	3.64614	4.01
1685	25.7197	851.341	12.4223	1361.38	0.119278	9.4283
1687	15.9498	364.421	13.5227	20.0197	3.14166	0.052316
1688	6.58993	640.477	26.5347	8538.57	3.93955	0.052316
1689	25.7197	1078.39	47.1019	615.32	8.98314	5.18343
1691	212.673	545.154	9.91032	2712.37	1.91724	0.052316
1693	6.58993	628.237	11.8764	4998.91	4.76986	7.60401
1694	41.8199	1034.11	13.1643	1058.78	9.84896	13.2731
1695	4.79132	604.653	11.6839	1061.77	0.119278	8.39678
1696	12.9507	943.484	15.0327	1577.53	3.97056	0.052316
1697	13.1673	316.418	9.04656	20.0197	3.28791	0.052316
1698	396.845	756.141	24.04	4480.43	8.03809	11.8958
1699	6.58993	536.542	24.631	20.0197	4.5667	0.052316
1700	25.7271	961.012	7.23362	2570.78	3.30084	0.052316
1701	28.1676	564.341	16.1512	1194.29	2.52105	0.052316
1702	116.93	429.522	12.2693	3610.18	2.48767	0.052316
1703	57.2503	28.2423	10.1789	2399.67	4.02887	0.052316
1704	6.20725	500.521	9.49468	2671.96	11.9392	0.052316
1705	1.10165	579.588	16.712	3547.19	5.72912	3.15109
1706	41.8199	925.131	18.679	2441.75	6.17506	6.50097
1707	18.425	278.416	13.7406	20.0197	4.14203	18.8714
1708	13.1673	706.399	19.5604	792.308	4.32571	0.052316
1709	40.0438	519.022	29.9912	891.131	4.15702	0.052316
1710	6.20725	261.828	9.16133	1407.44	2.02618	0.052316
1711	40.0438	618.66	25.3729	1494.96	5.74154	0.052316
1712	25.7197	556.933	24.9922	360.124	5.50725	5.56739
1713	41.8199	585.291	25.1794	1813.91	11.167	0.052316
1714	1.46312	638.997	16.7974	3143.87	4.87907	0.052316
1715	12.9507	925.672	12.8959	4185.06	17.5616	7.08961
1716
1717	4.79132	614.786	10.6659	1951.12	17.2662	7.36064
1718	45.1891	601.396	30.3243	783.921	5.50601	0.052316
1721	25.7271	915.41	26.3406	1442.03	4.03251	7.24779
1722	25.7197	1420.37	11.0031	1657.6	0.119278	5.05545
1723	40.0438	654.632	20.7993	779.422	1.57519	3.79033
1725	25.7271	798.936	5.41311	6920.52	3.20106	0.052316
1726	25.7271	827.396	7.36535	17739.1	3.58353	3.35873
1727	41.8199	724.096	11.0105	20.0197	0.119278	0.052316
1728	13.1673	639.911	6.93211	9035.14	1.6164	2.7469
1729	41.8199	663.465	13.823	6430.95	4.92967	0.052316
1730	25.7197	1067.8	35.6111	2493.94	7.35805	2.87968
1731	15.9498	355.153	28.8859	1285.25	2.86078	0.052316
1732	25.7271	989.261	15.2338	3793.28	8.38928	0.052316
1734	16.0285	889.662	24.7538	700.562	5.97384	0.052316
1735	4.79132	600.998	13.2603	1204.2	6.36444	8.55826
1736	12.1514	807.139	9.68824	6206.48	4.07	3.00542
1737	15.9498	159.667	14.7634	2729.61	9.01927	0.052316
1738	0.0497399	0.0497399	0.0497399	20.0197	7.79225	1.40702
1739	15.9498	351.233	13.7764	2188.29	3.00642	0.052316
1740	6.58993	594.32	19.7169	3463.23	2.96791	0.052316
1741	12.9507	547.679	32.3467	2299.49	0.119278	0.052316
1742	6.20725	173.916	7.30308	10419	5.39225	0.052316
1743	53.9031	721.991	9.99752	49052.9	3.07564	0.052316
1744	18.9219	536.496	12.831	1152.8	9.37925	0.052316
1746	25.7197	683.158	36.6603	4189.11	2.90033	0.052316
1747	12.9507	694.483	13.7501	770.036	4.63032	0.052316
1748	77.6863	577.257	21.3684	10741.5	13.3637	7.13996
1749	6.20725	1022.87	11.3182	6031.43	9.03066	6.65649
1753	25.7271	1109.32	30.2521	2418.72	25.3674	6.76399
1755	1.10165	570.782	26.3867	7692.04	3.15568	0.052316
1756	13.1673	528.012	13.1122	1418.15	3.25117	0.052316
1757	6.58993	938.958	18.7286	12776.3	3.70989	0.052316
1758	0.167169	0.167169	0.167169	2650.97	4.28356	0.052316
1759	24.3472	722.193	12.6668	9168.18	2.43371	0.052316
1760	41.8199	659.507	23.3723	12839	5.64577	0.052316
1761	5.40324	379.943	19.2332	20.0197	4.64608	0.052316
1762	13.1673	609.521	13.5639	12661	4.62879	0.052316
1763	1.10165	621.35	60.7212	14298.2	3.15568	0.052316
1764	5.40324	449.96	7.98806	24593.3	4.39	2.02611
1765	0.167169	0.167169	0.167169	17385.2	5.13621	0.052316
1766	25.7271	679.197	13.3579	1014.98	6.48527	3.62855
1767	13.1673	605.527	12.6347	1631.15	5.5472	0.052316
1768	25.7197	676.569	21.7038	1520.28	8.859	9.89758
1769	12.1514	637.89	12.9395	1057.78	9.84918	0.052316
1770	5.40324	444.003	17.9747	1187.79	3.31689	0.052316
1771	1.10165	415.943	13.3146	2002.11	5.64761	5.64063
1772	54.7009	784.031	3.8819	4998.91	5.49417	13.9951
1773	5.40324	2540.59	14.1914	11060.3	5.95089	0.052316
1774	40.0438	861.888	20.9446	3514.16	2.27425	4.06623
1775	1.10165	306.491	9.44478	16284.7	2.6666	3.26425
1776	13.1673	250.835	12.0435	1235.23	3.31546	0.052316
1777	1.10165	1417.09	33.0812	1596.52	16.4305	6.16291
1778	15.9498	441.219	28.0425	1242.43	2.95441	0.052316
1779	4.79132	554.037	11.948	1286.61	5.06516	0.052316
1780	1.10165	459.082	10.4492	1546.64	4.19204	0.052316
1783	4.79132	943.14	12.9113	1407.78	7.4201	0.052316
1784	254.469	500.315	27.8459	5763.72	2.747	5.60879
1785	5.40324	310.327	15.7459	1102.23	5.69481	7.96372
1786	5.40324	344.36	12.3026	20.0197	1.26822	1.64621
1788	25.7271	1603.1	16.5095	98323.6	5.82012	8.4387
1789	13.1673	238.004	11.368	2975.63	1.99295	1.73735
1792	13.1673	314.098	23.7486	1344.9	3.19607	2.25386
1793	12.1514	661.053	14.2997	24039.4	6.04624	0.052316
1794	5.40324	251.464	16.4338	876.422	5.56067	0.052316
1795	6.58993	414.016	18.3701	4721.52	6.08598	92.7253
1796	1.10165	573.976	10.486	946.418	1.71175	0.052316
1797	1.10165	607.257	28.9251	20.0197	5.72912	2.0456
1798	32.886	945.091	6.06189	1484.54	1.86278	0.052316
1799	25.7271	1122.51	9.50468	868.695	4.50643	12.793
1800	41.8199	551.868	13.823	1959.46	2.33511	3.23886
1801	109.572	456.778	17.5098	6880.97	11.1335	12.2411
1802	6.58993	572.229	25.8772	2437.49	2.56159	0.052316
1803	4.79132	446.701	6.51781	2353.42	4.1313	0.052316
1804	13.1673	339.755	14.1693	20.0197	1.92866	0.052316
1805	0.0497399	0.0497399	0.0497399	1490.73	2.90228	0.052316
1806	40.0438	475.742	12.9492	4842.78	4.72558	0.899956
1807	99.0166	444.309	33.9622	11480.3	2.9128	0.052316
1808	12.1514	975.813	24.8614	735.092	1.62373	0.052316
1809	25.7197	485.921	13.2139	20.0197	16.7813	13.6945
1810	5.40324	750.452	7.62789	2180.44	4.25586	6.51449
1811	41.8199	938.483	33.1804	9545.23	1.33879	0.052316
1812	12.1514	713.705	9.06112	893.373	5.53349	0.052316
1813	6.20725	693.992	14.0391	2297.12	1.97171	0.052316
1814	12.1514	437.956	10.6915	1919.04	7.00766	0.052316
1815	40.0438	576.708	16.1713	1260.01	3.59778	0.052316
1816	25.7271	1362.36	7.13278	18392.9	8.28951	4.08444
1817	0.167169	0.167169	0.167169	1700.94	8.05959	7.52211
1818	6.20725	424.474	14.3666	20.0197	6.03496	0.052316
1819	6.20725	610.921	9.19097	1691.61	3.59483	0.052316
1820	4.80342	727.218	9.67908	1967.84	0.119278	5.89389
1821	6.20725	625.031	4.45628	2277.16	3.79092	0.052316
1823	13.1673	624.94	9.64149	1067.61	4.50939	0.052316
1825	12.9507	469.322	28.1349	2927.12	8.37297	4.87493
1826	41.8199	907.897	8.59193	1011.3	7.74217	0.052316
1827	15.9498	535.357	21.3545	1150.6	5.61754	0.052316
1828	40.0438	711.68	33.3847	639.856	5.91863	2.46338
1831	1.10165	945.355	8.03487	18886.2	1.79326	0.052316
1832	1.10165	341.428	12.3638	1361.2	8.06968	12.587
1834	25.7197	1208.45	16.8438	672.887	0.119278	0.052316
1835	12.9507	825.114	14.8903	4972.88	0.119278	0.052316
1836	12.9507	880.533	9.18122	3228.78	11.7198	6.51301
1837	5.40324	483.707	12.437	1234.43	0.119278	3.26428
1838	12.1514	355.216	15.3383	7618.59	3.94181	2.73975
1839	0.167169	0.167169	0.167169	6770.81	0.119278	92.2973
1840	18.2038	307.667	11.6159	20.0197	2.74812	0.052316
1841	13.1673	881.861	23.2268	90911.6	4.39	0.052316
1842	40.0438	471.419	20.2307	2587.54	3.52322	3.6261
1843	32.919	990.651	19.3015	12432.2	16.9957	56.3352
1844	41.8199	498.659	10.4792	706.357	4.39	0.052316
1845	79.1272	896.571	5.08283	4594.97	9.00455	3.32152
1846	13.1673	542.856	13.2784	1970.59	7.04421	0.052316
1848	25.7271	826.366	34.7649	22629.2	4.06577	0.052316
1849	1.10165	281.71	12.8764	20.0197	7.17305	3.71689
1851	1.10165	475.626	18.2802	1354.07	1.19939	0.052316
1852	6.58993	434.231	24.3001	589.971	7.05762	117.186
1854	12.1514	509.429	12.9395	804	3.87771	4.68248
1856	15.6557	892.48	20.6749	9019.41	4.5667	11.6937
1857	6.58993	423.476	16.9873	3595.78	4.4342	0.052316
1858	4.79132	475.564	12.3436	7892.64	3.3091	0.052316
1859	6.20725	660.926	12.371	2151.08	31.8524	0.052316
1860	0.0497399	0.0497399	0.0497399	1366.5	4.39	6.34565
1861	41.8199	507.826	16.0537	11433.3	9.08097	0.052316
1862	12.9507	1168.54	14.6109	1170.67	3.85061	0.052316
1863	41.8199	585.291	7.70716	1366.47	4.57681	0.052316
1864	81.5726	849.764	5.71441	1497.43	6.53606	0.052316
1865	4.79132	520.341	15.8668	11360.5	9.19646	12.0165
1866	41.8199	802.372	15.3852	2530.53	4.21357	0.052316
1867	40.0438	628.394	12.4355	1931.65	4.44596	15.6934
1868	42.4679	817.448	10.2817	1077.2	5.3051	2.68944
1870	2.88466	612.212	14.8742	6555.6	2.91114	1.63648
1871	25.7271	908.725	25.7922	617.006	9.03781	6.26157
1872	50.4702	519.107	5.79427	14401.8	6.393	0.052316
1875	6.20725	746.868	9.77983	809.761	1.97171	0.052316
1876	79.8188	832.086	6.53163	649.115	4.42567	0.052316
1877	5.40324	286.476	6.99471	1614.86	2.90228	3.02509
1878	12.1514	334.116	12.4203	2268.7	4.26228	5.99424
1879	4.79132	1023.93	12.7016	2724.12	5.55239	0.052316
1880	41.8199	346.045	26.5395	5208.36	5.8222	0.052316
1881	40.0438	685.536	15.7185	611.953	4.19431	0.052316
1882	13.1673	467.871	13.6812	922.427	7.20033	0.052316
1883	40.0438	744.727	27.1574	3396.12	3.66303	1.52401
1884	1.10165	509.605	9.89128	6732.05	5.8805	0.052316
1886	12.9507	1280.12	21.1583	13585.7	3.61069	0.052316
1887	15.9498	1150.71	48.3479	751.792	2.95441	0.052316
1889	12.1514	482.339	10.0446	1622	6.43081	6.68333
1890	25.7197	912.083	18.4244	428.37	0.119278	2.19709
1891	221.309	593.482	6.53044	914.804	3.10463	0.052316
1892	12.1514	1004.46	7.95988	2657.26	5.30915	0.052316
1893	6.58993	572.229	23.5943	14794.2	3.63922	0.052316
1895	4.79132	1054.4	22.0879	757.083	6.23248	19.3099
1898	1.10165	472.728	26.3867	20.0197	6.20655	0.052316
1900	15.9498	857.949	48.507	2151.76	3.93227	0.052316
1901	12.1514	736.426	8.0458	20.0197	5.4053	4.68248
1903	12.1514	1069.58	7.62839	548.144	4.23023	0.052316
1904	5.40324	333.492	24.719	2134	3.71931	0.052316
1905	25.7197	1212.21	17.0128	493.058	2.34735	7.78581
1906	13.1673	413.19	14.1066	2826.01	0.753096	0.052316
1907	12.9507	978.602	12.1623	1818.78	16.3861	5.26807
1908	0.0497399	0.0497399	0.0497399	3069.62	6.46306	8.90642
1909	126.751	856.755	37.64	2684.72	3.39031	0.052316
1910	57.1053	885.084	24.9094	1982.28	0.119278	0.052316
1911	15.9498	656.259	21.3028	1914.15	5.1182	11.9642
1912	4.79132	803.439	25.2915	887.275	2.27374	0.052316
1913	25.7197	729.142	67.4784	1936.08	0.119278	1.91979
1914	41.8199	565.925	6.30378	963.788	4.97118	0.052316
1915	0.0497399	0.0497399	0.0497399	642.29	38.0467	41.3804
1916	67.4903	819.022	71.1183	3261.26	4.44596	4.30271
1917	12.9507	1675.34	13.3447	1019.11	14.1189	6.1985
1918	25.7271	595.559	20.7373	13846.5	4.09903	6.13132
1919	41.8199	1030.76	18.5702	2226.59	8.78	0.052316
1920	12.9507	1768.21	12.6074	830.143	3.17885	7.18135
1921	25.7197	562.105	9.99749	2555.59	0.119278	0.052316
1922	91.0818	961.693	10.3132	770.036	0.119278	4.46868
1923	1.10165	749.631	14.0868	20.0197	3.22554	0.052316
1924	25.7271	668.629	33.6431	2097.07	4.9471	0.052316
1925	41.8199	900.876	26.6342	1077.76	2.66721	0.052316
1926	25.7271	904.29	4.71306	2459.67	2.9932	3.32152
1927	167.306	810.244	18.4681	7171.2	3.46136	0.052316
1928	0.167169	0.167169	0.167169	2286.22	9.37917	36.8436
1929	180.263	748.072	12.4074	8497.32	1.15199	0.052316
1930	15.9498	476.967	21.2514	2316.11	4.61886	3.36072
1931	0.167169	0.167169	0.167169	3141.63	4.21251	0.052316
1932	25.7271	513.656	25.4937	20.0197	0.119278	3.10753
1933	334.452	514.881	14.7375	1318.38	3.30706	2.07171
1934	6.20725	629.292	6.1311	16609.1	2.06975	0.052316
1935	13.1673	313.173	10.637	20.0197	3.52669	0.052316
1936	105.853	493.452	9.55706	3057.64	8.1265	0.052316
1937	1.10165	247.097	9.89128	2683.44	3.6331	5.45783
1938	25.7271	506.419	15.138	23168.2	6.48527	0.052316
1939	25.7197	1000.84	9.94871	3809.87	4.17558	2.81569
1940	357.526	656.052	48.6338	3693.29	0.119278	0.052316
1941	13.1673	470.381	12.5328	5082.69	3.71038	0.052316
1942	1.10165	307.079	14.6031	20.0197	2.51523	0.052316
1943	4.79132	1480.96	11.8271	4907.87	8.9427	9.31181
1944	15.9498	491.893	49.806	764.085	3.04803	0.052316
1945	1.10165	907.83	18.0821	18993.7	8.31422	2.86384
1946	25.7271	500.679	9.02008	710.667	11.7151	8.9039
1947	41.8199	869.318	9.49129	2880.46	3.7673	0.052316
1948	128.988	377.96	21.1489	966.733	2.2054	0.052316
1949	277.252	1132.34	16.7024	968.946	4.852	0.052316
1950	13.1673	271.584	10.8321	4444.81	4.84921	3.17889
1952	12.1514	885.123	9.83407	6226.22	6.87947	20.4236
1953	6.58993	656.496	17.2278	585.035	5.03485	0.052316
1954	5.40324	866.986	31.5082	25930.2	3.98758	26.1565
1955	4.79132	943.14	17.6719	20.0197	6.36444	0.052316
1957	40.0438	1102.36	30.0716	9244.65	7.65228	4.71656
1958	0.167169	0.167169	0.167169	2331.02	3.98919	0.052316
1959	15.9498	503.761	26.8749	1358.64	2.9128	0.052316
1960	13.1673	592.142	10.9521	3147.96	4.26142	0.052316
1961	12.1514	441.693	9.00968	1064.61	4.45456	0.052316
1962	1.10165	1314.38	27.603	7783.82	6.77714	17.0089
1963	25.7271	1302.27	8.09323	33349.8	9.16253	16.254
1964	0.0497399	0.0497399	0.0497399	2822.36	4.58511	0.052316
1966	15.9498	2718.66	25.1801	17955.6	7.334	0.052316
1968	132.269	288.318	7.45823	3030.43	6.49249	4.63807
1969	13.1673	555.16	11.4543	2706.49	5.61149	0.052316
1970	41.8199	624.646	19.5867	739.817	3.21726	0.052316
1971	25.7197	477.841	11.0216	20.0197	0.119278	13.1399
1972	13.1673	696.21	13.2226	7580.71	7.71464	4.51712
1975	12.9507	1083.85	4.84872	537.847	3.35878	4.61284
1976	13.1673	762.853	9.13668	3787.16	8.54121	0.052316
1977	13.1673	466.621	34.3762	1609.07	2.17663	0.052316
1978	41.8199	868.346	8.21384	1106.22	2.66721	0.052316
1979	0.167169	0.167169	0.167169	20.0197	3.54257	0.052316
1980	110.185	428.093	15.4794	1887.5	59.4346	0.052316
1981	12.9507	1123.22	21.3382	1230.26	10.3882	0.052316
1983	25.7197	1009.95	7.20747	1433.59	3.21632	7.03923
1985	71.4451	1035.2	55.0209	6634.11	5.50725	2.06911
1987	15.9498	1785.81	39.1358	2577.65	10.0387	0.052316
1988	15.9498	1888.97	19.2342	3245.77	10.871	9.36521
1989	41.8199	435.71	8.85928	2371.63	5.55236	52.2286
1990	4.79132	412.623	18.0244	20.0197	0.119278	0.052316
1992	6.58993	752.989	20.6749	11891.6	4.23987	0.052316
1993	25.7197	1203.45	47.4767	1646.75	126.667	433.126
1994
1995	1.10165	791.86	15.4446	1096.81	258.824	113.439
1996
1997	12.1514	650.803	7.20126	5027.07	168.803	121.96
1998	6.58993	597.11	23.0992	2043.59	167.245	222.771
1999	13.1673	271.584	10.8321	648.409	72.0309	27.2577
2000	0.167169	0.167169	0.167169	3993.13	454.555	170.64
2004	12.1514	638.807	10.3269	1303.23	2.80947	0.052316
2005	0.167169	0.167169	0.167169	26113	2.60871	0.052316
2006	5.40324	754.906	14.0345	4188.99	6.08503	0.052316
2008
2009	12.9507	1062.9	25.9644	3021.73	7.47329	0.052316
2013	1.10165	494.685	17.6035	996.58	4.87907	0.887876
2014	25.7197	639.481	31.243	2164.15	7.99003	3.96756
2015	122.6	494.875	31.334	5055.33	6.17308	3.51961
2016	40.0438	820.126	50.5881	4026.01	5.98388	4.44723
2017	40.0438	848.151	34.6486	1226.46	5.77882	9.24918
2018	25.7197	846.111	41.7523	1798.61	0.119278	1.47184
2020	6.20725	674.066	18.9224	4075.58	4.9783	5.37888
2021	6.20725	866.964	13.3655	1992.61	5.49029	0.052316
2022	1.10165	594.966	20.0181	2924.36	4.39	0.052316
2023	12.1514	692.362	24.0582	2020.04	3.55724	0.052316
2025	40.0438	758.085	75.8437	15599.6	0.68973	0.052316
6145	6.60203	836.451	28.9949	2437.49	3.07391	9.68772
6149	0.167169	0.167169	0.167169	9747.07	3.23805	0.052316
6150	6.58993	592.231	19.7169	1160.65	4.63736	5.31814
6152	389.769	631.549	10.1912	48500.3	2.91136	0.052316
6153	110.069	502.051	33.6708	1309.72	3.79704	0.052316
6154	6.20725	939.099	43.3662	1426.68	2.79961	2.66797
6155	25.7271	947.14	52.2457	2477.21	3.65005	0.052316
6156	6.20725	541.817	9.58846	2867.69	3.20267	0.052316
6157	1.10165	465.521	13.2026	2321.72	3.55159	0.052316
6158	107.968	742.791	13.9287	10514.8	2.83542	0.052316
6159	16.2358	818.772	14.6713	2154.54	5.14892	0.052316
6161	13.1673	288.847	13.8607	20.0197	1.18475	0.052316
6167	12.9507	800.234	15.397	2421.62	3.17885	0.052316
6168	25.7271	750.018	25.258	11887.3	5.35451	4.86598
6169	40.0438	577.541	38.577	20.0197	4.3714	6.14204
6170	41.8199	972.007	5.88367	7637.29	3.94374	0.052316
6171	25.7271	641.888	27.4171	19035.4	4.06577	0.052316
6177	0.167169	0.167169	0.167169	1369.18	2.36509	0.052316
6178	12.1514	626.032	8.93339	20.0197	3.71748	0.052316
6179	4.79132	1159.35	6.88506	38985.8	15.2868	31.0573
6180	41.8199	492.179	7.46529	10363	6.78738	0.052316
6181	40.0438	676.994	20.7511	1304.75	2.01327	14.6226
6182	25.7197	563.834	7.41131	20.0197	0.119278	14.1638
6184	35.2225	639.725	27.451	20.0197	3.62133	0.052316
6187	12.1514	820.898	11.7747	20.0197	3.37564	0.052316
6188	12.9507	558.776	15.177	2245.17	5.85388	0.052316
6189	39.1969	683.965	37.5473	15071.3	2.90228	3.3487
6191	12.1514	899.672	8.28893	8071.01	7.19994	23.0886
6192	15.9498	844.324	27.7442	1217.94	6.52258	50.142
6193	4.79132	502.423	12.9643	3708.59	3.39031	0.052316
6194	15.9498	488.544	44.4514	880.814	3.60979	14.9664
6195	0.0497399	0.0497399	0.0497399	736.022	3.31689	4.54467
6196	12.9507	1531.2	10.4483	523.854	0.119278	0.052316
6197	25.7271	921.011	12.1011	745.785	1.58806	3.07031
6198	4.79132	574.085	16.7745	643.728	0.119278	0.052316
6199	40.0438	942.149	21.3886	9745.93	2.37677	0.052316
6200	6.58993	658.696	34.9251	2255.52	5.03485	0.052316
6202	41.8199	765.559	9.66518	2142.3	2.93704	0.052316
6204	12.1514	674.233	12.7458	1486.55	5.08482	3.81075
6206	41.8199	708.987	11.6372	2245.31	4.39	0.052316
6208	0.0497399	0.0497399	0.0497399	603.213	3.98758	0.052316
6209	6.20725	620.077	10.3513	1639.65	7.64719	1.94327
6213	4.79132	491.243	22.6234	525.632	0.119278	6.60708
6214	25.7197	836.737	38.0178	1260.31	0.119278	3.9249
6216	41.8199	818.026	15.1457	591.398	1.72279	0.052316
6218	0.0497399	0.0497399	0.0497399	20.0197	4.71925	7.34463
6220	25.7197	1109.28	7.43434	500.253	0.119278	0.052316
6221	6.58993	539.861	12.3306	3259.53	4.03671	14.6638
6222	176.817	627.87	7.78181	20.0197	4.36827	0.052316
6223	13.1673	656.113	12.3824	648.409	5.08799	0.052316
6225	25.7271	471.245	9.33394	1190.49	4.40666	5.25674
6226	30.8033	910.949	8.25722	4015.61	5.7536	4.01931
6227	6.58993	679.412	8.9523	757.975	2.42909	0.052316
6230	40.0438	799.353	23.238	1472.58	4.51121	6.77266
6232	398.35	688.248	13.4284	1061.02	6.56753	3.04663
6234	25.7197	892.679	10.7489	842.095	4.39	1.47184
6235	13.1673	572.985	14.9637	6273.91	1.58885	0.052316
6236	194.498	1361.38	34.1584	1999.47	3.51616	0.052316
6237	12.1514	866.315	7.95988	1959.46	7.52041	0.052316
6238	41.832	787.849	9.2669	15653	3.6739	0.052316
6239	1.10165	650.91	9.6317	1204.08	1.71175	0.052316
6243	4.79132	457.195	12.5981	20.0197	3.54257	0.052316
6244	58.1915	310.823	21.9607	946.557	2.76814	0.052316
6245	40.0438	733.575	62.4053	20.0197	5.10773	0.637195
6246	15.9498	892.941	63.9782	4336.8	5.39908	0.052316
6250	313.813	1437.39	12.2656	1582.27	11.0623	7.59047
6251	12.9507	741.57	8.21706	839.381	5.44603	0.052316
6255	40.0438	534.592	18.6391	4904.8	6.40331	1.52401
6256	6.58993	672.717	7.78749	5091.46	3.63922	0.052316
6257	5.40324	637.013	21.1072	8316.4	5.0485	3.74267
6258	25.7197	1205.95	28.4735	13137.6	0.119278	0.052316
6259	40.0438	229.427	13.8369	1534.13	3.16903	10.0112
6260	25.7271	408.814	9.46646	1553.16	4.61452	3.41456
6261	6.58993	644.826	13.8983	1611.01	5.62667	0.052316
6262	12.1514	409.383	21.5162	13055.4	5.91805	0.052316
6263	0.167169	0.167169	0.167169	649.115	4.1313	0.052316
6265	60.8639	1210.31	16.0557	13232.7	9.52525	15.3376
6266	25.7197	606.92	22.8435	2541.08	4.95427	3.05033
6269	108.686	586.515	36.1655	3673.71	2.12323	0.052316
6270	4.79132	331.969	7.2541	1094.58	2.4463	0.052316
6271	25.7197	806.874	14.8	604.532	0.119278	9.32164
6272	51.0498	1062.5	14.2137	4264.14	2.9128	2.84221
6274	15.9498	1203.34	20.7458	4560.8	4.39	36.2894
6275	4.79132	774.454	14.3442	11904.3	8.50622	6.52634
6276	1.10165	806.225	19.3326	5348.67	3.19061	1.18383
6277	41.8199	856.748	11.4307	1196.23	9.20551	3.25048
6279	6.58993	603.413	17.107	1616.03	4.23987	0.052316
6280	6.58993	462.884	13.4248	422.777	2.90608	0.052316
6282	6.58993	473.453	24.9683	1290.47	0.119278	0.052316
6283	5.40324	698.449	19.1763	1638.13	5.95089	0.052316
6284
6285	40.0438	647.309	17.7032	2677.31	15.4723	13.1118
6287	5.40324	1200.49	29.6523	1063.34	3.71931	4.6713
6288	6.58993	744.355	28.1662	619.561	8.35608	0.052316
6289	25.7197	550.926	37.7645	2755.16	0.119278	7.10322
6291	40.0438	318.969	27.7206	1522.94	5.35939	9.0127
6295	15.9498	1234.53	17.1199	2984.75	1.72687	0.052316
6296	12.1514	466.776	11.3407	2228.43	3.18336	0.052316
6297	25.7197	915.337	8.72171	12956.3	10.4389	4.60749
6300	12.1514	807.139	15.7705	955.104	4.76435	0.052316
6301	6.58993	1195.35	13.9591	797.605	6.14782	0.052316
6302	25.7271	638.495	9.25909	734.079	10.576	7.65717
6303	13.1673	353.104	12.5836	1125.84	4.32571	0.052316
6306	12.9507	395.12	7.54654	449.072	2.62705	0.052316
6307
6308	6.58993	643.375	16.4436	2407.14	3.40956	0.052316
6309	109.594	289.863	20.3241	729.176	4.09178	0.052316
6311	6.20725	652.231	6.32672	2363.74	4.74954	2.49082
6315	25.7197	644.983	18.0087	1986.75	3.36303	153.946
6317	41.8199	769.978	8.64109	763.695	3.5805	0.052316
6319	6.20725	520.013	7.36905	2257.22	5.8062	5.18562
6323	25.7197	1047.95	8.90352	676.488	20.4829	9.21499
6324	52.3166	487.927	10.3031	20.0197	2.76475	0.052316
6325	6.58993	801.027	13.3959	673.88	4.27521	6.87315
6327	41.8199	737.725	4.3265	706.357	12.3605	0.052316
6330	12.9507	1705.57	13.0433	603.046	8.26501	4.2197
6332	257.13	579.003	11.7653	1292.38	4.36827	0.052316
6337	41.8199	997.775	11.585	3638.66	5.72879	0.052316
6338
6339	25.7197	725.256	10.0795	2976.67	15.3594	44.3471
6343	40.0438	595.263	11.2778	3671.59	5.07977	0.052316
6344	25.7197	701.193	8.07422	20.0197	10.4389	2.38907
6345	14.1962	1352.62	7.4304	1214.74	3.52519	0.052316
6346	41.8199	928.198	11.1072	2310.82	4.44189	0.052316
6347	12.9507	1227.25	12.5224	1936.9	3.11887	0.052316
80001	4.79132	916.536	13.0711	20.0197	2.76097	20.3326
80002	6.58993	766.437	21.3683	3570.29	8.70941	0.052316
80004	53.3435	1172.16	6.01063	74573.1	7.64719	0.052316
80006	12.9507	8320.5	16.2829	2394.49	9.72848	7.79726
80008	12.1514	1357	8.93339	8457.63	8.23613	0.052316
80010	13.1673	493.505	10.6756	3298.04	7.50341	0.052316
80018	40.0438	576.708	32.6422	1987.67	4.72558	0.663471
80019	157.589	1031.88	7.67969	13647.9	14.623	0.052316
80020	25.7197	775.531	5.50787	1657.6	6.7035	2.26109
80023	1.10165	1031.95	9.41424	55456.3	13.2166	33.8786
80024	1.10165	695.32	21.8019	6294.47	7.66212	0.591917
80025	32.7687	436.271	17.5571	14887	8.23814	15.0258
80026	41.8199	969.884	11.3046	6458.6	9.54799	0.052316
80028	12.1514	1445.11	7.9386	20.0197	11.1204	3.08845
80032	12.1514	872.925	13.504	1398.36	5.3412	2.51559
80034	91.5487	1080.65	26.7244	20326.1	5.39225	2.94711
80035	0.0497399	0.0497399	0.0497399	11478.4	3.45103	4.23512
80036	40.0438	939.663	15.9604	2424.88	7.1676	6.56902
80040	6.58993	741.228	31.2301	1006.19	10.8647	6.74875
80051	25.7271	1164.26	27.6784	1787.11	4.43992	13.8071
80061	4.79132	457.195	23.0658	865.535	3.69483	0.052316
80062	25.7271	1036.64	49.5886	1330.89	3.79139	48.5388
80063	40.0438	545.696	29.4375	5226.32	2.66571	1.23498
80065	6.20725	739.206	17.2897	1311.5	2.38566	2.27072
80068	6.58993	541.858	11.8518	862.075	5.556	16.8252
80069	12.9507	660.423	16.7323	3116.28	7.01746	4.97977
80070	15.9498	1116.35	25.1154	4040.02	9.5082	0.052316
80071	10.5315	890.528	18.1841	20.0197	8.56712	6.24376
80074	5.40324	1215.54	30.2545	20.0197	3.31689	8.41396
80080	25.7271	923.26	26.0342	1202.2	4.47318	0.052316
Y001	36.5864	442.073	14.5543	639.304	3.07391	15.0836	Young
Y002	25.7271	260.693	7.68209	20.0197	0.831445	0.052316
Y003	13.1673	269.047	11.5418	1257.14	4.07774	1.97683
Y004	12.1514	613.404	10.5898	2550.22	2.3074	4.01
Y006	5.40324	286.018	28.4942	759.44	2.97544	0.052316
Y007	12.1514	648.949	5.67884	20.0197	6.11033	3.12996
Y008	6.20725	483.881	8.87191	669.297	4.36827	33.7441
Y010	41.8199	547.698	4.65312	20.0197	1.24539	0.052316
Y012	25.7271	829.459	7.26269	20.0197	1.73772	0.052316
Y013	25.7197	451.587	6.20506	424.783	0.119278	3.77559
Y021	237.218	767.041	6.36074	728.375	0.119278	16.9181
Y023	5.40324	458.31	21.4305	946.557	2.90228	19.9937
Y026	41.8199	1115.96	7.54458	567.391	6.17506	0.052316
Y028	4.79132	338.178	12.3688	20.0197	0.119278	68.022
Y029	1.10165	358.923	16.0557	623.086	2.10767	1.4885
Y031	12.9507	301.775	6.00098	4547.85	2.747	0.052316
Y032	25.7197	721.381	19.4679	20.0197	0.119278	102.794
Y034	4.79132	519.517	5.84279	20.0197	0.119278	16.0265
Y038	4.79132	548.034	10.3891	2275.02	0.119278	0.052316
Y039	25.7197	693.573	6.11001	3347.47	0.119278	39.6756
Y040	6.58993	609.043	5.38515	506.256	6.34214	0.052316
Y042	25.7271	1141.2	9.11124	1073.48	3.20106	19.1941
Y043	25.7271	750.973	17.5665	915.509	1.66289	23.6786
Y045	13.1673	395.985	18.1436	20.0197	1.49701	0.052316
Y048	25.7197	872.42	6.88084	579.353	4.67213	4.22354
Y050	5.40324	998.537	22.4383	1506.24	6.34111	8.34361
Y051	4.79132	568.807	7.56121	20.0197	0.119278	0.052316
Y057	206.628	409.526	3.99605	20.0197	3.20267	0.052316
Y060	1.10165	754.259	8.81087	623.086	16.9661	1.98466
Y061	12.1514	986.495	5.34559	20.0197	4.32637	0.052316
Y062	6.58993	574.282	13.7779	20.0197	0.119278	5.53584
Y063	4.79132	91.7141	10.4312	20.0197	3.39031	0.052316
Y064	25.7271	826.366	9.3905	20.0197	2.88512	0.052316
Y065	15.9498	500.346	25.3102	671.821	4.52524	45.7698
Y066	38.7055	688.68	5.35781	20.0197	0.119278	0.052316
Y068	6.58993	639.031	8.20474	20.0197	2.35843	0.052316
Y069	40.0438	287.251	22.1041	20.0197	4.19431	25.5404
Y070	25.7318	1241.23	7.7772	20.0197	0.119278	0.052316
Y071	15.9498	1639.93	21.4063	63440.5	4.0259	46.9093
Y072	15.9498	1492.46	21.8271	517.755	2.29903	0.052316
Y074	12.9507	755.463	21.8304	807.036	9.50056	6.42128
Y075	6.58993	539.861	11.0089	827.355	2.22593	0.052316
Y076	25.7271	832.561	9.67868	1845.59	2.17007	0.052316
Y077	12.1514	1134.71	9.7753	513.367	3.55724	0.052316
Y078	6.20725	409.526	6.11371	2678.69	1.86278	0.052316
Y079	4.79132	174.708	17.2157	6950.6	5.06516	9.62131
Y082	15.9498	833.573	8.2845	20.0197	1.446	0.052316
Y083	6.20725	670.405	11.6822	20.0197	0.119278	0.052316
Y084	40.0438	284.653	12.7031	1763.63	2.81484	30.3883
Y087	172.357	830.505	6.92668	20.0197	3.62133	11.0337
Y089	24.5627	524.648	12.1242	20.0197	2.29903	7.22715
Y090	25.7271	368.007	9.4284	20.0197	1.4384	0.052316
Y091	40.0438	721.566	16.5299	29641.3	5.28482	9.12437
Y092	0.238137	0.238137	0.238137	20.0197	3.67067	4.58663
Y093	41.8199	818.026	28.3286	20.0197	3.08234	10.2938
Y094	13.1673	551.514	19.2138	1169.56	21.8765	10.6119
Y095	153.792	545.8	7.80148	4408.15	6.17308	43.7072
Y097	1.10165	714.072	14.6031	1859.9	3.02759	20.6997
Y098	6.20725	563.324	5.51189	20.0197	3.79092	17.5377
Y099	12.1514	806.086	6.32993	20.0197	1.24984	7.83735
Y100	27.2832	27.2832	27.2832	15662.2	0.954799	3.47906
Y101	1.10165	738.588	14.4708	1525.26	1.15281	0.052316
Y102	73.8057	73.8057	73.8057	20.0197	0.119278	6.40664
Y103	5.40324	845.524	38.3739	20.0197	1.99989	2.43414
Y105	6.20725	453.16	6.27259	20.0197	0.119278	4.01
Y106	41.8199	674.639	3.22922	20.0197	3.94374	8.96885
Y107	47.8794	353.364	10.6014	20.0197	7.15619	10.7382
Y108	6.20725	419.667	3.95528	1096.06	1.42704	17.7471
Y109	110.548	109.178	9.31072	1159.29	0.119278	0.052316
Y110	12.9507	837.877	7.77476	519.185	0.119278	0.052316
Y111	40.0438	809.137	20.4651	1287.98	4.15702	31.0452
Y112	1.10165	396.485	9.23462	939.254	3.66804	0.052316
Y113	13.1673	469.752	3.55283	1410.82	1.5613	0.052316
Y114	5.40324	813.097	21.5615	95288.4	3.45103	17.8551
Y118	6.58993	434.832	15.0821	476.768	2.83542	0.052316
Y119	40.0438	609.043	13.7188	796.18	6.74817	0.052316
Y120	5.40324	282.376	19.8142	20.0197	1.48772	80.8191
Y121	37.1049	339.428	20.5871	2118.46	3.07564	0.052316
Y122	6.58993	714.17	10.9866	20.0197	0.119278	0.052316
Y126	12.1514	971.089	4.5834	7047.66	0.119278	0.052316
Y128	40.0438	358.077	25.2473	796.18	4.44596	0.945939
Y129	41.8199	692.475	4.28194	20.0197	1.44258	0.052316
Y132	12.1514	795.606	8.06749	20.0197	3.05517	3.66961
Y133	13.1673	547.891	8.08666	3358.13	2.11234	0.052316
Y134	229.928	658.833	7.51555	3620.45	0.119278	36.348
Y136	6.20725	345.764	7.30308	20.0197	0.119278	7.56371
Y137	6.58993	414.605	11.9754	629.432	0.119278	19.5465
Y153	41.8199	495.412	5.04083	20.0197	2.42851	50.1713
Y154	15.9498	581.003	10.1699	2790.38	0.119278	13.3405
Y155	13.1673	368.37	7.81578	1491.5	3.06749	0.052316
Y158	6.20725	407.155	9.81223	20.0197	2.79961	46.1714
Y159	15.9498	785.51	15.5419	7829.93	5.53431	0.052316
Y162	40.0438	313.453	15.5483	2626.81	1.50995	2.31887
Y163	13.1673	311.329	7.96188	734.648	5.61149	0.052316
Y165	5.40324	731.576	22.8582	1537.29	3.64614	33.1634
Y169	1.10165	633.085	35.9271	579.837	3.94751	2.82031
Y172	1.10165	496.167	9.47549	20.0197	0.119278	41.3733
Y173	12.9507	599.39	8.59299	463.115	0.119278	0.052316
Y174	5.40324	345.467	18.3467	720.41	2.06086	13.5214
Y175	40.0438	516.716	19.8172	891.131	1.17441	0.052316

## Sheet: Supplementary DataFig2D
	(D) Rarefaction of CD31 expressing naïve and TSCM CD4 T cells during aging and chronic HIV infection.
Sample ID							Sample ID
	CD4+ from CD3+	Non-Treg CM	Non-Treg EM	Naïve CD31+	Naive/CD31-			CD4 SCM	CD4 RTE	TMNP CD4	CD4 TM	CD4 EM	CD4 CM	NON RTE CD4	CD4 SCM	CD4 RTE	TMNP CD4	CD4 TM	CD4 EM	CD4 CM	NON RTE CD4
SLAS3 80048	74.18	26.14	6	22.77	10.3		Young1	5.4	59.4	0	102.7	67.6	102.7	48.6405
SLAS3 80049	72.01	25.87	13.6	8.46	17.25		Young2	7.9	98.9	2.5	17.7	6.9	123.9	93.5704
SLAS3 80050	346.3	151.21	45.66	28.96	66.98		Young3	40.9	345.5	4.7	112.2	22.7	569.1	326.395
SLAS3 80101	198.17	92.99	52.98	18.32	12.47		Young4	22.5	10	1	62	53	34	116
SLAS3 80227	243.77	123.91	9.62	69.98	17.43		Young5	18.5323	38.4482	49.4723	121.741	42.9849	55.7103	144.402
SLAS3 80228	389.42	89.03	15.05	143.4	99.35		Young6	9.96758	12.4248	12.722	60.8954	49.2632	13.0589	48.3913
SLAS3 80230	131.04	50.37	9.4	23	27.8		Young7	17.4552	19.2126	9.99353	73.1419	22.1466	21.5807	45.589
SLAS3 80233	309.31	123.04	28.33	91.44	42.62		Young8	7.86066	16.9618	7.12649	57.9866	21.7086	16.6707	29.8857
SLAS3 80235	65.52	37.71	11.74	2.29	7.53		Young9	21.2178	30.4424	15.1112	81.5463	63.964	33.1334	146.882
SLAS3 80237	333.49	115.57	27.12	38.6	119.88		Young10	12.1326	20.0955	13.7694	247.667	128.834	60.5073	92.3587
SLAS3 80242	283.2	140.26	36.07	8.54	77.75
SLAS3 80243	191.41	102.15	18.58	31.69	22.77
SLAS3 80026	219.54	111.71	69.37	5.02	6.99
SLAS3 80028	408.37	184.12	63	18.84	68.23		HAART HIV1								0.2	0.1	0	1	0.2	2.3	1
SLAS3 80030	225.63	109.32	29.94	9.98	49.83		HAART HIV2								6	66.3	7.3	17.3	20.8	118.5	39.7632
SLAS3 80032	250.38	142.16	54.54	9.57	13.41		HAART HIV3								2.1	19.1	7.9	34.5	18.1	166.9	39
SLAS3 80037	188.25	58.83	11.15	42.16	31.82		HAART HIV4								1.7	14.6	0.4	4.7	5.1	15.8	8.36573
SLAS3 80038	303.63	154.39	49.05	19.3	23.28		HAART HIV5								4.2	59.6	3.3	19.4	29.6	114.5	118.982
SLAS3 80039	212.03	70.62	16.47	35.68	29.96		HAART HIV6								6.4	24	1.1	15	12.1	75	24.3416
SLAS3 80041	147.5	56.83	49.31	8.03	13.98
SLAS3 80042	47.36	21.42	6.36	3.84	8.45
SLAS3 80043	145.94	92.3	38.04	2.02	2.05
SLAS3 80045	67.07	27.71	5.13	6.33	19
SLAS3 80051	180.91	52.83	19.86	35.07	43.64
SLAS3 80053	196.96	60.71	9.6	12.95	77.93
SLAS3 80057	505.71	176.51	38.29	71.51	158.63
SLAS3 80063	200.13	79.41	12.7	19.28	50.55
SLAS3 80065	722.47	209.3	123.23	119.42	129.72
SLAS3 80066	280.87	86.9	29.85	40.25	75.78
SLAS3 80067	45.91	21.35	5.72	2.52	10
SLAS3 80068	266.7	98.28	20.17	44.53	62.12
SLAS3 80069	562.47	264.79	36.99	70.28	119.95
SLAS3 80072	390.15	137.88	88.7	56.88	49.49
SLAS3 80074	369.83	173.27	64.99	16.63	74.74
SLAS3 80075	617.14	174.67	90.82	115.15	148.21
SLAS3 80078	373.18	132.77	73.09	45.41	71.7
SLAS3 80080	509.29	324.69	66.05	20.92	50.23
SLAS3 80082	95.66	33.6	15.52	7.89	24.29
SLAS2 1931	161.38	80.47	36.84	16.08	10.98
SLAS2 1936	873.81	294.64	62.49	245.4	207.94
SLAS2 1980	55.88	23.82	7.24	5.52	6.92
SLAS2 1984	320.71	112.03	30.24	36.51	117.81
SLAS2 1993	168.31	54.73	16.3	40.72	33.19
SLAS2 2024	288.31	86.64	36.69	92.62	52.2
SLAS2 5341	639.03	181.66	143.83	142.73	133.72
SLAS2 1912	257.93	83.63	23.76	78.74	44.33
SLAS2 1957	442.36	343.79	3.69	30.48	38.75
SLAS2 1979	138.28	36.59	27.59	39.85	16.61
SLAS2 5486	396.36	86.45	216.69	37.07	31.72
SLAS2 6093	343.84	161.24	74.45	43.27	37.24
SLAS2 6099	293.6	130.82	101.25	26.79	12.67
SLAS2 6249	229.33	115.26	28.48	17.5	41.34
SLAS2 6283	250.22	46.99	154.22	9.93	22.43
SLAS2 6305	125.32	38.68	26.44	7.82	31.79
SLAS2 6341	287.87	109.14	33.1	73.42	43.88
SLAS2 6059	651.09	151.18	43.78	178.91	201.98
SLAS2 5541	553.91	270.54	91.93	89.01	66.69
SLAS2 1978	279.37	102.89	49.26	49.07	49.18
SLAS2 1960	480.25	198.29	15.69	143.74	93.59
SLAS2 6117	137.1	50.42	19.66	24.98	36.29
SLAS2 6298	924.05	366.79	164.75	193.5	132.51
SLAS2 5294	218.73	99.73	24.67	49.73	25.33
SLAS2 5296	177.84	66.84	38.08	28.78	31.32
SLAS2 6084	420.2	142.29	42.07	143.84	56.5
SLAS2 6102	107.78	39.56	14.5	30.77	13.51
SLAS2 6304	242.15	77.43	62.71	56.22	15.28
SLAS2 1997	230.21	70.88	92.12	36.42	19.34
SLAS2 1957	455.32	344.88	20.18	31.64
SLAS2 1974	181.35	89.55	27.31	26.96	11.62
SLAS2 6060	452.11	231.82	15.66	101.05	72.07
SIgN donor_EALL	657.4	372.73	85.27	81.17	75.77	Young
SIgN donor_EJEK	138.95	56.05	8.93	41.15	21.91
SIgN donor_ENUT	629.61	255.01	17.7	191.17	123.88
SIgN donor_EPDE	681.85	321.27	38.1	238.72	50.67
SIgN donor_E82Y	367.28	98.46	27.68	171.52	42.05
SIgN donor_FUVS	391.95	167.23	30.17	81.43	78.71
SIgN donor_GDHD	318.61	180.54	9.14	61.62	37.27
SIgN donor_GEG8	449.01	181.69	93.9	53.67	50.51
SIgN donor_GG6E	352.94	108.19	24.13	139.55	53.9
SIgN donor_GKH9	302.7	141.81	63.43	63.01	15.42
SIgN donor_NM32	350.72	183.15	32.1	91.82	23.12
SIgN donor_BFRS	791.18	315.38	111.42	211.06	96.65
SIgN donor_BPTC	120.27	44.18	20.85	32.17	8.28
SIgN donor_CR7W	372.7	149.06	61.76	103.71	24.53
SIgN donor_D486	443.34	139.48	32.16	176.08	65.23
SIgN donor_2R79	40.32	15.48	6.72	9.33	6.86
SIgN donor_2WMV	534.41	260.12	21.42	177.01	44.33
SIgN donor_3KZX	401.22	106	32.45	141.62	94.41
SIgN donor_3WLY	406.55	111.74	11.14	162.17	95.83
SIgN donor_8YDJ	309.7	140.45	31.5	76.14	44.59
SIgN donor_33TM	612.32	175.19	64.76	248.28	76.81
SIgN donor_36XN	465.74	164.41	58.42	172.58	37.19
Young SIgN sample_E26M	132.43	41.64	20.59	23.15	20.53
Young SIgN sample_F2FF	164.3	38.21	7.89	78.56	28.14
Young SIgN sample_HAJA	334.89	88.41	16.75	121.7	58.65
Young SIgN sample_2R4U	323.39	64.52	28.05	138.53	57.58
Young SIgN sample_4DS3	417.93	67.49	34.18	169.02	62.06
Young SIgN sample_34SP	224.95	84.12	49.04	38.5	30.31

## Sheet: Supplementary Data Fig 2E
(E) Restoration of CD4 T cells distribution after successful HIV therapy.
				Pre-HAART							Post-HAART
	NAIVE	RTE	TMNP	SCM	CM	TM	EM	NAIVE	RTE	TMNP	SCM	CM	TM	EM
Longitudinal Follow-up_K1A_016_016	6.15667	0.552815	0.300522	1.07952	7.7935	13.794	42.955	1.65185	1.72209	10.5158	5.15707	27.8196	2.992	11.904
Longitudinal Follow-up_K2A_001_001	3.82245	N.D.	1.53015	1.27449	4.84704	5.1009	62.2518	12.9863	3.5216	3.65652	7.33189	17.8296	6.102	19.062
Longitudinal Follow-up_K3A_018_018	N.A.	N.A.	N.A.	N.A.	N.A.	N.A.	N.A.	10.0998	4.61526	3.75506	5.21833	23.9772	4.4198	N.D.
Longitudinal Follow-up_K4A_003_003	0.869035	0.0413925	0.206968	0.294211	1.53545	1.72212	73.7616	6.05914	0.968113	1.9792	3.31843	16.3615	6.7541	41.0669
Longitudinal Follow-up_K5A_020_020	6.54198	1.25707	3.27611	1.75932	4.70832	39.2535	13.455	4.11396	5.09465	16.7268	4.2449	19.9689	10.3752	8.0784
Longitudinal Follow-up_K6A_005_005	1.59836	0.36581	0.244409	0.474325	3.16632	3.2868	78.767	4.92606	0.335205	0.185286	1.52331	12.5673	5.28165	53.603
Longitudinal Follow-up_K7A_022_022	1.86338	0.0744753	N.D.	0.67217	5.07031	17.8623	45.2913	3.6525	0.816509	3.96652	1.75507	10.096	21.0188	31.191
Longitudinal Follow-up_K8A_024_024	N.D.	N.D.	N.D.	0.348298	2.35415	2.30124	73.3044	4.17326	1.17273	5.92805	2.06295	10.5616	22.232	28.784
Longitudinal Follow-up_K9A_007_007	N.D.	N.D.	N.D.	2.20648	12.906	11.808	42.5664	N.D.	N.D.	6.01849	0.430206	29.1678	8.6019	6.8688
Longitudinal Follow-up_L1A_008_008	1.50746	N.D.	3.00965	1.50875	21.7992	16.5594	24.0669	12.1814	1.39839	0.435433	5.30781	28.4592	8.466	15.198
Longitudinal Follow-up_L2A_027_001	3.75774	N.D.	3.22092	3.76133	25.2357	4.29	16.104	12.3398	0.855437	0.49591	8.64078	34.9888	3.03747	6.10443
Longitudinal Follow-up_L3A_010_010	5.62439	0.780811	1.94788	2.89669	16.6722	8.0224	33.2232	13.2912	2.99576	1.29275	4.54113	19.552	8.4392	20.3588
Longitudinal Follow-up_L4A_029_003	0.0194978	N.D.	0.0194978	0.312246	0.8589	1.03174	62.4921	2.26419	0.495374	0.360519	1.97211	14.6185	14.007	50.4919
Longitudinal Follow-up_L5A_012_012	0.798667	0.131891	0.168557	0.3744	2.0655	3.85385	79.4486	3.28878	0.486675	0.602782	2.24952	12.6326	6.9215	53.4035
Longitudinal Follow-up_L6A_015_015	N.A.	N.A.	N.A.	N.A.	N.A.	N.A.	N.A.	2.82841	1.284	3.42387	2.70822	19.656	7.2675	33.1075
	N.A.	Not Available
	N.D.	Not Detectable

## Sheet: Supplementary Data Fig 2G
(G) Decreased of “RTE-like” CD4 TSCM cluster during aging.
	% PTK7+CD31+/ Tscm
CR3L	3.9	Young
NUS12	16.7
NUS30	8.43
NUS31	9.76
NUS54	14.5
NUS63	8.86
NUS64	5.27
NUS82	39.2
NUS55	18.2
SLAS1730	0.67	Old
SLAS1804	1.94
SLAS5004	10.3
SLAS5024	12.6
SLAS5170	1.25
SLAS5332	7.03
SLAS5500	6.61
SLAS5845	0.2
SLAS6297	6.16
SLAS6306	4.89
SLAS0325	3.9
SLAS1805	17.3
SLAS0511	0.83

## Sheet: Supplementary Data Fig4B
(B) Alteration of proliferative potential of TSCM CD4 cells in response to TCR stimulation
Proliferation (% of CFSE-low cells)
		CM	EM	N	SCM
	Young 1	10.9	13.4	51.4	34.6
	Young 2	55.1	12.8	16.6	66.8
	Young 3	38.7		29.1	41
	Young 4	23.9		36.8	9.53
	Young 5	29.3		40.8	26
	Young 6	15.5			29
	Young 7	85.9		97.8	99.8
	Young 8		0.16	32.7
	Young 9		3.02	41.6
	Young 10	5.39	0.5
	Young 11	74.6	37.5	77.9	80.3
	1974	53.8		46.8	14.2
	1269	4.76	5.88	4.91	8.22
	1273	1.08	4	4.13	2.95
	1380	69.3	16.1	22.5
	1612	59.7		51.8	32.7
	1876	60.8	0.38	44.4	21.1
	1986	74.7	0.43	60.8	0.69
	1311	70.7	5.48	77.6	33.7

## Sheet: Supplementary Data Fig4C
(C) Decreased secretion of homeostatic and effector cytokines by TSCM CD4 cells during aging.
Cytokines concentration (pg/ml/M)
		TNaive Young	TNaive Old	TSCM Young	TSCM Old	TCM Young	TCM Old	TEM Young	TEM Old
	IL-2	10952	18577	58561	16996	57724	42896	8180	4543
	IFNg	15.32	17.61	1091	360.5	5780	5408	1756	1428
	TNF-a	1371	1871	6592	2226	11800	8593	3042	1960
	CCL20	160.1	31.3	899.7	158.7	3287	1820	393.3	112
	IL-10	2.157	8.348	162.3	44.7	1230	663.6	276.5	37.47
	IL-21	3.988	23.77	332.4	43.27	539.6	393.9	59.26	49.29
	IL-5	0.82	1.804	1.878	2.418	32.3	42.67	1912	920.3
	IL-6	1.578	1.584	10.92	1.378	8.749	13.52	4.107	2.448
	IL-13	3.439	5.692	51.77	44.26	1049	1693	4090	3460
	IL-9	1.533	2.574	3.485	1.2	140.3	269.6	258.3	146.2
	IL-17A	1	1	31.45	6.493	162.2	330.5	105.6	28.42

## Sheet: Supplementary Data Fig5C
Decreased expression of TCF-1 during CD4 T cells differentiation and aging.								Increased expression of SLAMF6 during CD4 T cells differentiation and aging.
	Median TCF1 values							Median SLAMF6 values
		RTE	SCM	CM	TM	EM			RTE	SCM	CM	TM	EM
	NUS12	879	755	778	556	495		NUS12	1188	2048	2967	3393	3590
	NUS30	751	575	608	422	367		NUS30	1063	1786	2314	2910	2988
	NUS31	731	619	661	413	404		NUS31	962	1833	2387	2622	2699
	NUS64	615	576	638	402	381		NUS64	803	1235	1684	2039	2308
	NUS80	796	681	698	487	395		NUS68	599	954	1347	1881	2232
	NUS81	717	743	694	446	313		NUS80	747	1145	1534	1850	1863
	NUS98	606	535	598	455	346		NUS81	811	1464	1541	1854	2616
	NUS102	665	557	542	301	310		NUS82	577	989	1468	1481	1899
	CYL7	875	883	975	N.D	706		NUS98	872	1441	1761	2015	2286
	5J48	893	897	1019	N.D	N.D		NUS102	681	1099	1391	1541	1930
	CBA	475	316	435	N.D	104
	SLAS1733	711	645	666	528	455		SLAS1733	984	1357	1859	2259	2622
	SLAS5330	814	673	753	556	474		SLAS5170	935	1680	2541	3184	4471
	SLAS5332	570	471	521	346	258		SLAS5330	1485	2358	2699	3418	4308
	SLAS5510	698	474	564	406	257		SLAS5332	1284	2370	2833	3761	5442
	SLAS5905	615	514	609	439	230		SLAS5500	1311	2253	2566	3598	5037
	SLAS6168	637	494	573	369	273		SLAS5510	1437	2211	2609	3401	4746
	SLAS6297	523	425	458	302	288		SLAS5905	1132	1684	2387	3055	4141
	SLAS6306	702	544	544	363	261		SLAS6168	1137	1890	2486	3130	4203
								SLAS6297	1296	1736	2098	2840	3912
								SLAS6306	1201	1972	2381	3192	4527

## Sheet: Supplementary Data Fig5D
Alternative activation of Wnt/β-Catenin pathway by DKK1 during aging.
Anti-DKK1 concentration	Old	Young			Anti-CTNNB1 concentration	Old	Young
(pg/ml)	462.559	525.644			(pg/ml)	1434.63	1600.97
	349.844	283.818				816.217	717.119
	5960.27	498.588				15648.1	1342.8
	360.703	515.387				1015.36	1205.31
	694.683	703.574				1723.57	1877.19
	384.051	1291.47				1372.69	3662.51
	443.474	305.638				1205.16	897.145
	772.699	377.341				1340.24	969.28
	571.867	623.755				1488.33	1416.96
	434.486	405.13				1300.03	964.893
	900.004	290.054				2499.14	621.757
	456.791	181.676				1713.8	814.606
	539.056	273.248				1513.13	1251.15
	359.976	178.584				1045.42	673.874
	845.543	206.065				2522.68	473.044
	447.984	270.944				1329.32	1070.79
	1010.39	541.603				3659.65	1684.62
	559.782	337.647				1795.52	1232.4
	750.258	303.285				2031.46	621.864
	585.328	609.799				1266.08	1373.02
	859.401	546.448				2344.61	2218.49
	1055.34	591.215				3216.92	2644.74
	443.658	276.393				1070.44	842.065
	539.283	269.754				1616.55	701.658
	495.063	217.329				1036.8	732.426
	700.441	204.472				1832.62	1349.41
	347.828	321.301				1208.63	785.729
	283.267	327.517				667.157	627.543
	575.227	438.599				1365.33	907.423
	929.174	231.751				2754.61	760.247
	813.369	262.794				2323.83	821.331
	1233.58	111.496				2627.58	437.259
	2470.77	188.42				9300.44	653.889
	614.388	187.316				1436.31	668.088
	240.761	179.455				3070.19	783.445
	291.232	188.863				1739.14	785.839
	391.668	207.46				800.337	4245.69
	802.305	327.394				2146.02	952.06
	562.405	232.327				1923.26	940.64
	757.348	208.688				1899.67	806.729
	692.978	227.128				2764.24	672.244
	600.374	228.381				2552.03	896.452
	354.77	300.741				1076.25	774.777
	1299.92	454.37				1445.46	1323.85
	2836.32	291.866				4693.2	924.995
	273.23	328.214				731.464	828.936
	292.292	284.822				769.048	834.322
	1145.92	168.018				1850.92	443.56
	606.92	195.834				1420.22	630.967
	546.918	224.773				1343.07	787.359
	673.886	347.229				2162.7	1053.05
	1558.18	512.8				5396.84	2350.7
	1909.68	343.957				7846.75	1028.44
	307.694	510.382				790.495	1439.48
	1054.22	261.129				2054.62	714.126
	302.137	2576.93				641.259	3275.57
	239.402	361.059				502.385	1275.92
	638.101	239.242				1650.19	755.969
	391.47	392.617				1096.48	1152.82
	544.673	455.705				763.873	2475.47
	2903.76					8397.93
	187.677					732.017
	572.792					2108.75
	260.525					912.954
	229.918					875.676
	332.358					1216.65
	736.968					3486.91
	530.46					1713.97
	776.28					1958.03
	509.521					1167.56
	514.414					1389.42
	356.534					725.979
	2733.4					2028.4
	626.843					1374.29
	241.895					935.111
	321.494					1136.69
	529.729					2337.19
	211.031					606.657
	257.38					846.477
	550.739					2217.42
	462.64					1583.84
	3296.03					16795.2
	545.101					1441.3
	274.362					836.459
	613.487					3819.72
	212.161					903.64
	217.472					1021.09
	260.911					758.666
	941.06					2360.04
	547.173					1064.6
	699.948					1727.93
	331.386					1991.05
	236.043					918.864

[truncated: 14 more sheets: Supplementary Data Fig5E, Supplementary Data Fig5F, Supplementary Data Fig5G, Supplementary Data Fig6A, Supplementary Data Fig6B, Supplementary Data Fig6D-F, Supplementary Fig1, Supplementary Fig 2, Supplementary Fig3, Supplementary Fig 5, Supplementary Fig 6, Supplementary Fig 7, Supplementary Table serology, Sheet1]
